# Supplementary material for: Global distribution and biogeography of ericoid mycorrhizal fungi
Source: New Phytol. 2026 Jun 12;251(4):2135–51. doi: 10.1111/nph.71334 (PMC13373864; doi:10.1111/nph.71334)
Supplement: Supplementary file 2 — Table S1 List of ericoid mycorrhizal fungal taxa. Table S2 List of sampling sites with metadata. Table S3 Evaluation of model fit in testing set in terms of root mean square error, Spearman correlation and % of observed values within the prediction interquartile range. Please note: Wiley is not responsible for the content or functionality of any Supporting Information supplied by the authors. Any queries (other than missing material) should be directed to the New Phytologist Central Office. [file NPH-251-2135-s001.xlsx]

## Sheet: Info
New Phytologist Supporting Information
Article title: Global distribution and biogeography of ericoid mycorrhizal fungi
Authors: Iñaki Odriozola, Tomáš Větrovský, Florian Barbi, Antonín Machac, Priscila Thiago Dobbler, Cristina Turcu, Michael E. Van Nuland, Clara Qin, Toby Kiers, Nadejda A. Soudzilovskaia, Petr Baldrian, Petr Kohout
Article acceptance date: 5 May 2026

## Sheet: TableS1
Table S1. List of ericoid mycorrhizal fungal taxa.
SH+NCBI	phylum	class	order	family	genus	species	occurrence in the GlobalFungi (number of samples)	total sequences count in the GlobalFungi
AF072293.1	p__Ascomycota	c__Leotiomycetes	o__Helotiales	f__unclassified	g__unclassified	s__Helotiales_sp	76	119
AF072298.1	p__Ascomycota	c__Leotiomycetes	o__Helotiales	f__unclassified	g__unclassified	s__Helotiales_sp	5	7
AF300727.1	p__Ascomycota	c__unclassified	o__unclassified	f__unclassified	g__unclassified	s__Ascomycota_sp	502	4447
AF300741.1	p__Ascomycota	c__unclassified	o__unclassified	f__unclassified	g__unclassified	s__Ascomycota_sp	2	2
AF300746.1	p__Ascomycota	c__unclassified	o__unclassified	f__unclassified	g__unclassified	s__Ascomycota_sp	20	123
KY522926.1	p__Ascomycota	c__unclassified	o__unclassified	f__unclassified	g__unclassified	s__Ascomycota_sp	1	1
KY522931.1	p__Ascomycota	c__unclassified	o__unclassified	f__unclassified	g__unclassified	s__Ascomycota_sp	1	2
KY522938.1	p__Ascomycota	c__unclassified	o__unclassified	f__unclassified	g__unclassified	s__Ascomycota_sp	5	479
KY522961.1	p__Ascomycota	c__unclassified	o__unclassified	f__unclassified	g__unclassified	s__Ascomycota_sp	1089	89757
L06325.1	p__Ascomycota	c__Leotiomycetes	o__Helotiales	f__Hyaloscyphaceae	g__Hyaloscypha	s__Hyaloscypha_sp	40	253
SH0905529.09FU	p__Ascomycota	c__Leotiomycetes	o__Helotiales	f__Helotiaceae	g__unclassified	s__Helotiaceae_sp	40	215
SH0910328.09FU	p__Ascomycota	c__Eurotiomycetes	o__Chaetothyriales	f__unclassified	g__unclassified	s__Chaetothyriales_sp	2859	383925
SH0934522.09FU	p__Ascomycota	c__Leotiomycetes	o__Helotiales	f__unclassified	g__unclassified	s__Helotiales_sp	692	11795
SH0934523.09FU	p__Ascomycota	c__Leotiomycetes	o__Helotiales	f__Mollisiaceae	g__Mollisia	s__Mollisia_sp	0	0
SH0934538.09FU	p__Ascomycota	c__Leotiomycetes	o__Helotiales	f__Dermateaceae	g__Pyrenopeziza	s__Pyrenopeziza_revincta	133	645
SH0934542.09FU	p__Ascomycota	c__Leotiomycetes	o__Helotiales	f__Mollisiaceae	g__Mollisia	s__Mollisia_sp	0	0
SH0936017.09FU	p__Ascomycota	c__Leotiomycetes	o__Helotiales	f__Mollisiaceae	g__Phialocephala	s__Phialocephala_fortinii	93	188
SH0936038.09FU	p__Ascomycota	c__Leotiomycetes	o__Helotiales	f__Mollisiaceae	g__Phialocephala	s__Phialocephala_fortinii	5581	208798
SH0936053.09FU	p__Ascomycota	c__Leotiomycetes	o__Helotiales	f__Vibrisseaceae	g__unclassified	s__Vibrisseaceae_sp	0	0
SH0936110.09FU	p__Ascomycota	c__Leotiomycetes	o__Helotiales	f__Vibrisseaceae	g__unclassified	s__Vibrisseaceae_sp	0	0
SH0936131.09FU	p__Ascomycota	c__Leotiomycetes	o__Helotiales	f__unclassified	g__unclassified	s__Helotiales_sp	0	0
SH0936174.09FU	p__Ascomycota	c__Leotiomycetes	o__Helotiales	f__unclassified	g__unclassified	s__Helotiales_sp	0	0
SH0952671.09FU	p__Ascomycota	c__Leotiomycetes	o__Helotiales	f__unclassified	g__unclassified	s__Helotiales_sp	6072	278928
SH0953782.09FU	p__unclassified	c__unclassified	o__unclassified	f__unclassified	g__unclassified	s__Fungi_sp	0	0
SH0966659.09FU	p__Ascomycota	c__Leotiomycetes	o__Helotiales	f__unclassified	g__unclassified	s__Helotiales_sp	2241	89233
SH0966671.09FU	p__Ascomycota	c__Leotiomycetes	o__Helotiales	f__unclassified	g__unclassified	s__Helotiales_sp	664	34410
SH0966687.09FU	p__Ascomycota	c__Leotiomycetes	o__Helotiales	f__unclassified	g__unclassified	s__Helotiales_sp	3743	347081
SH0966738.09FU	p__Ascomycota	c__Leotiomycetes	o__Helotiales	f__unclassified	g__unclassified	s__Helotiales_sp	2569	804615
SH0967814.09FU	p__Ascomycota	c__Leotiomycetes	o__Helotiales	f__unclassified	g__unclassified	s__Helotiales_sp	745	42349
SH0967880.09FU	p__Ascomycota	c__Leotiomycetes	o__Helotiales	f__Hyaloscyphaceae	g__unclassified	s__Hyaloscyphaceae_sp	2601	274068
SH0967920.09FU	p__Ascomycota	c__Leotiomycetes	o__Helotiales	f__Hyaloscyphaceae	g__unclassified	s__Hyaloscyphaceae_sp	0	0
SH0967969.09FU	p__Ascomycota	c__Leotiomycetes	o__Helotiales	f__unclassified	g__unclassified	s__Helotiales_sp	1899	238312
SH0968060.09FU	p__Ascomycota	c__Leotiomycetes	o__Helotiales	f__unclassified	g__unclassified	s__Helotiales_sp	367	19858
SH0968107.09FU	p__Ascomycota	c__Leotiomycetes	o__Helotiales	f__unclassified	g__unclassified	s__Helotiales_sp	455	186361
SH0968115.09FU	p__Ascomycota	c__Leotiomycetes	o__Helotiales	f__Hyaloscyphaceae	g__unclassified	s__Hyaloscyphaceae_sp	289	4811
SH0974148.09FU	p__Ascomycota	c__Leotiomycetes	o__Helotiales	f__Myxotrichaceae	g__Oidiodendron	s__Oidiodendron_maius	707	23909
SH0974396.09FU	p__Ascomycota	c__Leotiomycetes	o__Helotiales	f__Myxotrichaceae	g__Oidiodendron	s__Oidiodendron_majus	7079	1076693
SH0975742.09FU	p__Ascomycota	c__Leotiomycetes	o__Helotiales	f__unclassified	g__unclassified	s__Helotiales_sp	20	754
SH0975918.09FU	p__Ascomycota	c__Leotiomycetes	o__Helotiales	f__Dermateaceae	g__Pezicula	s__Pezicula_ericae	6050	300935
SH0975930.09FU	p__Ascomycota	c__Leotiomycetes	o__Helotiales	f__unclassified	g__unclassified	s__Helotiales_sp	0	0
SH0977011.09FU	p__Ascomycota	c__Leotiomycetes	o__Helotiales	f__Discinellaceae	g__Gyoerffyella	s__Gyoerffyella_entomobryoides	2214	112071
SH0979157.09FU	p__Ascomycota	c__Leotiomycetes	o__Helotiales	f__Hyaloscyphaceae	g__unclassified	s__Hyaloscyphaceae_sp	2057	122702
SH0982327.09FU	p__Ascomycota	c__Leotiomycetes	o__Helotiales	f__Hyaloscyphaceae	g__Lachnellula	s__Lachnellula_fuscosanguinea	2258	50736
SH0982420.09FU	p__Ascomycota	c__Leotiomycetes	o__Helotiales	f__Hyaloscyphaceae	g__Lachnum	s__Lachnum_pygmaeum	3695	240571
SH0982440.09FU	p__Ascomycota	c__Leotiomycetes	o__Helotiales	f__Hyaloscyphaceae	g__Lachnum	s__Lachnum_sp	18	49
SH0982623.09FU	p__Ascomycota	c__Leotiomycetes	o__Helotiales	f__Helotiales_fam_Incertae_sedis	g__Leohumicola	s__Leohumicola_incrustata	556	24607
SH0982647.09FU	p__Ascomycota	c__Leotiomycetes	o__Helotiales	f__unclassified	g__unclassified	s__Helotiales_sp	884	142858
SH0982661.09FU	p__Ascomycota	c__Leotiomycetes	o__Helotiales	f__Helotiales_fam_Incertae_sedis	g__Leohumicola	s__Leohumicola_verrucosa	2234	83043
SH0982752.09FU	p__Ascomycota	c__Leotiomycetes	o__Helotiales	f__unclassified	g__unclassified	s__Helotiales_sp	0	0
SH0982842.09FU	p__Ascomycota	c__Leotiomycetes	o__Helotiales	f__Helotiales_fam_Incertae_sedis	g__Leohumicola	s__Leohumicola_sp	285	6818
SH0982926.09FU	p__Ascomycota	c__Leotiomycetes	o__Helotiales	f__Hyaloscyphaceae	g__Lachnum	s__Lachnum_sp	129	1699
SH0986534.09FU	p__Ascomycota	c__Leotiomycetes	o__Helotiales	f__unclassified	g__unclassified	s__Helotiales_sp	286	20456
SH0987183.09FU	p__unclassified	c__unclassified	o__unclassified	f__unclassified	g__unclassified	s__Fungi_sp	0	0
SH0988431.09FU	p__Ascomycota	c__Leotiomycetes	o__Helotiales	f__Hyaloscyphaceae	g__unclassified	s__Hyaloscyphaceae_sp	0	0
SH0989680.09FU	p__Ascomycota	c__Leotiomycetes	o__Helotiales	f__Hyaloscyphaceae	g__Hyaloscypha	s__Hyaloscypha_sp	0	0
SH0989829.09FU	p__Ascomycota	c__Leotiomycetes	o__Helotiales	f__unclassified	g__unclassified	s__Helotiales_sp	224	7383
SH0989946.09FU	p__Ascomycota	c__Leotiomycetes	o__Helotiales	f__unclassified	g__unclassified	s__Helotiales_sp	868	19420
SH0990036.09FU	p__Ascomycota	c__Leotiomycetes	o__Helotiales	f__Hyaloscyphaceae	g__Hyaloscypha	s__Hyaloscypha_sp	352	25534
SH0990344.09FU	p__Ascomycota	c__Leotiomycetes	o__Helotiales	f__Helotiaceae	g__Cairneyella	s__Cairneyella_variabilis	3	5
SH0990369.09FU	p__Ascomycota	c__Leotiomycetes	o__Helotiales	f__unclassified	g__unclassified	s__Helotiales_sp	110	2500
SH0997755.09FU	p__Ascomycota	c__unclassified	o__unclassified	f__unclassified	g__unclassified	s__Ascomycota_sp	135	847
SH1020811.09FU	p__Ascomycota	c__Dothideomycetes	o__Hysteriales	f__unclassified	g__unclassified	s__Hysteriales_sp	0	0
SH1020839.09FU	p__Ascomycota	c__Dothideomycetes	o__Hysteriales	f__unclassified	g__unclassified	s__Hysteriales_sp	0	0
SH1025900.09FU	p__Ascomycota	c__unclassified	o__unclassified	f__unclassified	g__unclassified	s__Ascomycota_sp	0	0
SH1027182.09FU	p__Ascomycota	c__Leotiomycetes	o__Helotiales	f__Hyaloscyphaceae	g__unclassified	s__Hyaloscyphaceae_sp	250	2465
SH1076959.09FU	p__Ascomycota	c__Leotiomycetes	o__Helotiales	f__Hyaloscyphaceae	g__Calycina	s__Calycina_sp	533	8324
SH1078860.09FU	p__Ascomycota	c__Leotiomycetes	o__Helotiales	f__unclassified	g__unclassified	s__Helotiales_sp	0	0
SH1080639.09FU	p__Ascomycota	c__Leotiomycetes	o__Helotiales	f__unclassified	g__unclassified	s__Helotiales_sp	1551	47865
SH1080645.09FU	p__Ascomycota	c__Leotiomycetes	o__Helotiales	f__Leotiaceae	g__Pezoloma	s__Pezoloma_ericae	152	10294
SH1080652.09FU	p__Ascomycota	c__Leotiomycetes	o__Helotiales	f__Leotiaceae	g__Pezoloma	s__Pezoloma_ericae	5187	1288496
SH1080735.09FU	p__Ascomycota	c__Leotiomycetes	o__Helotiales	f__unclassified	g__unclassified	s__Helotiales_sp	3	4
SH1081019.09FU	p__Ascomycota	c__Leotiomycetes	o__Helotiales	f__Leotiaceae	g__Pezoloma	s__Pezoloma_ericae	27	312
SH1081114.09FU	p__Ascomycota	c__Leotiomycetes	o__Helotiales	f__Hyaloscyphaceae	g__unclassified	s__Hyaloscyphaceae_sp	50	717
SH1081115.09FU	p__Ascomycota	c__Leotiomycetes	o__Helotiales	f__Hyaloscyphaceae	g__Hyaloscypha	s__Hyaloscypha_sp	18	415
SH1081164.09FU	p__Ascomycota	c__Leotiomycetes	o__Helotiales	f__Hyaloscyphaceae	g__Hyaloscypha	s__Hyaloscypha_leuconica	97	1839
SH1081274.09FU	p__Ascomycota	c__Leotiomycetes	o__Helotiales	f__Leotiaceae	g__Pezoloma	s__Pezoloma_ericae	1162	69163
SH1119318.09FU	p__Ascomycota	c__Leotiomycetes	o__Helotiales	f__Hyaloscyphaceae	g__unclassified	s__Hyaloscyphaceae_sp	61	1034
SH1148146.09FU	p__unclassified	c__unclassified	o__unclassified	f__unclassified	g__unclassified	s__Fungi_sp	0	0
SH1159500.09FU	p__Basidiomycota	c__Agaricomycetes	o__Sebacinales	f__Serendipitaceae	g__Serendipita	s__Serendipita_vermifera	166	1476
SH1218493.09FU	p__Basidiomycota	c__Agaricomycetes	o__Sebacinales	f__Serendipitaceae	g__Serendipita	s__Serendipita_sp	2	20
SH1218560.09FU	p__Basidiomycota	c__Agaricomycetes	o__Sebacinales	f__Serendipitaceae	g__Serendipita	s__Serendipita_sp	60	31272
SH1218593.09FU	p__Basidiomycota	c__Agaricomycetes	o__Sebacinales	f__Serendipitaceae	g__Serendipita	s__Serendipita_sp	20	455
SH1218662.09FU	p__Basidiomycota	c__Agaricomycetes	o__Sebacinales	f__Serendipitaceae	g__Serendipita	s__Serendipita_sp	267	11911
SH1218693.09FU	p__Basidiomycota	c__Agaricomycetes	o__Sebacinales	f__Serendipitaceae	g__Serendipita	s__Serendipita_sp	50	1080
SH1218698.09FU	p__Basidiomycota	c__Agaricomycetes	o__Sebacinales	f__Serendipitaceae	g__Serendipita	s__Serendipita_sp	579	8017
SH1218723.09FU	p__Basidiomycota	c__Agaricomycetes	o__Sebacinales	f__Serendipitaceae	g__Serendipita	s__Serendipita_sp	12	584
SH1218728.09FU	p__Basidiomycota	c__Agaricomycetes	o__Sebacinales	f__Serendipitaceae	g__Serendipita	s__Serendipita_sp	74	2241
SH1218752.09FU	p__Basidiomycota	c__Agaricomycetes	o__Sebacinales	f__Serendipitaceae	g__Serendipita	s__Serendipita_sp	973	45230
SH1218884.09FU	p__Basidiomycota	c__Agaricomycetes	o__Sebacinales	f__Serendipitaceae	g__Serendipita	s__Serendipita_sp	11	365
SH1218964.09FU	p__Basidiomycota	c__Agaricomycetes	o__Sebacinales	f__Serendipitaceae	g__Serendipita	s__Serendipita_sp	1	1
SH1218967.09FU	p__Basidiomycota	c__Agaricomycetes	o__Sebacinales	f__Serendipitaceae	g__Serendipita	s__Serendipita_sp	197	12328
SH1219223.09FU	p__Basidiomycota	c__Agaricomycetes	o__Sebacinales	f__Serendipitaceae	g__Serendipita	s__Serendipita_sp	98	1475
SH1235105.09FU	p__Basidiomycota	c__Agaricomycetes	o__Sebacinales	f__Serendipitaceae	g__Serendipita	s__Serendipita_sp	182	5376
SH1240974.09FU	p__unclassified	c__unclassified	o__unclassified	f__unclassified	g__unclassified	s__Fungi_sp	0	0
SH1240996.09FU	p__Ascomycota	c__Leotiomycetes	o__Helotiales	f__Mollisiaceae	g__Mollisia	s__Mollisia_monilioides	945	442541
SH1241020.09FU	p__Ascomycota	c__Leotiomycetes	o__Helotiales	f__Mollisiaceae	g__Mollisia	s__Mollisia_sp	10	44
SH1241056.09FU	p__Ascomycota	c__Leotiomycetes	o__Helotiales	f__unclassified	g__unclassified	s__Helotiales_sp	110	1007
SH1241065.09FU	p__Ascomycota	c__Leotiomycetes	o__Helotiales	f__Mollisiaceae	g__Phialocephala	s__Phialocephala_sphaeroides	911	15438
SH1241072.09FU	p__Ascomycota	c__Leotiomycetes	o__Helotiales	f__unclassified	g__unclassified	s__Helotiales_sp	124	2170
SH1241084.09FU	p__unclassified	c__unclassified	o__unclassified	f__unclassified	g__unclassified	s__Fungi_sp	0	0
SH1241086.09FU	p__Ascomycota	c__Leotiomycetes	o__Helotiales	f__Mollisiaceae	g__Mollisia	s__Mollisia_cinerea	407	4641
SH1241185.09FU	p__unclassified	c__unclassified	o__unclassified	f__unclassified	g__unclassified	s__Fungi_sp	4619	468044
SH1241468.09FU	p__Ascomycota	c__Leotiomycetes	o__Helotiales	f__unclassified	g__unclassified	s__Helotiales_sp	461	11967
SH1277356.09FU	p__Ascomycota	c__Leotiomycetes	o__Helotiales	f__Hyaloscyphaceae	g__Hyaloscypha	s__Hyaloscypha_finlandica	4549	392631
SH1277360.09FU	p__Ascomycota	c__Leotiomycetes	o__Helotiales	f__Hyaloscyphaceae	g__Hyaloscypha	s__Hyaloscypha_variabilis	3065	135164
SH1277404.09FU	p__Ascomycota	c__Leotiomycetes	o__Helotiales	f__Hyaloscyphaceae	g__Hyaloscypha	s__Hyaloscypha_sp	289	28493
SH1290993.09FU	p__Ascomycota	c__Sordariomycetes	o__Xylariales	f__Hypoxylaceae	g__Daldinia	s__Daldinia_loculata	456	2138

## Sheet: TableS2
Table S2. List of sampling sites with metadata
sample_ID	location	cluster	latitude	longitude	continent	fung_ITS_total	erm_veg	pH_grids5	N_grids5	SOC_grids5	BIO1	BIO2	BIO3	BIO4	BIO5	BIO6	BIO7	BIO8	BIO9	BIO10	BIO11	BIO12	BIO13	BIO14	BIO15	BIO16	BIO17	BIO18	BIO19
GF01016797S	3819	1	31.11	-95.15	North America	2030	5	5.2	2.8	39.5	19.45	9.8	0.348	666.3	34.05	5.95	28.1	15.05	27.15	27.65	10.55	1300.5	135.4	82	15.9	370.3	268.4	308.7	322.4
GF04010997S	4475	124	21.612	101.574	Asia	35432	4	5	3.2	42.2	22.05	9.4	0.493	326.9	29.75	10.65	19.1	25.25	17.25	25.25	17.25	1887.7	391.9	22.8	81	1030.3	80.7	889.7	80.7
GF04001802S	4172	209	51.1436	10.3845	Europe	28699	5	5.4	6.6	74.9	8.15	7.3	0.3	624.7	21.35	-2.85	24.2	14.65	3.85	16.25	0.25	815.1	79.6	51.8	13.6	234.3	173.6	226.9	190.5
GF01016608S	3819	1	31.11	-95.15	North America	31164	5	5.2	2.8	39.5	19.45	9.8	0.348	666.3	34.05	5.95	28.1	15.05	27.15	27.65	10.55	1300.5	135.4	82	15.9	370.3	268.4	308.7	322.4
GF03001832S	12853	227	60.55	7.41667	Europe	804	0	5.5	8.66667	206.2	-3.75	5.2	0.221	632.2	8.45	-15.15	23.6	-3.95	-1.05	5.15	-10.95	2584.4	290.1	118.9	26.1	801.4	397.7	584.4	757.5
GF05024584S	10059	210	68.76	23.737	Europe	647	5	5.2	9.3	179.3	-1.15	5.7	0.187	890.2	15.15	-15.45	30.6	11.05	-7.65	11.05	-11.85	583.9	99.2	25.9	50.2	256.4	80.3	256.4	84.7
GF01002886S	9105	210	66.04	17.714	Europe	918	5	4.725	8.95	228.8	1.05	5.5	0.185	864.2	16.55	-13.35	29.9	12.55	-5.15	12.55	-9.75	791.5	130.7	34.7	40.4	316.2	118.9	316.2	141.6
GF05028496S	1839	240	64.6667	-21.0689	Europe	12442	0	5.8	6.6	174.2	3.45	5.5	0.274	502.7	13.75	-6.35	20.1	-1.85	8.85	10.65	-1.85	1373.6	158	70.8	26.9	463.6	222	236.3	463.6
GF04016362S	10994	215	57.9917	26.6715	Europe	2980	1	5.7	10.8	131.8	5.45	6.5	0.221	796.5	21.05	-8.35	29.4	15.85	-0.45	15.85	-4.55	769.7	96.1	35.2	29.6	271	119.6	271	153.3
GF05000230V	12427	258	41.37	41.62	Asia	10646	5	5.4	6.3	96.3	12.65	6.5	0.269	669.2	23.95	-0.05	24	10.05	15.35	20.75	4.05	2372.4	280.8	116.4	28.6	814.1	394.4	490.7	668.3
GF05020342S	6256	212	58.0667	12.0167	Europe	9250	5	4.3	6.3	131	7.05	5.7	0.244	622.4	19.85	-3.65	23.5	3.65	5.95	15.25	-0.55	1065.2	123.3	57.8	20.5	328.5	194.1	276.8	267.3
GF01009687S	1661	269	20.1409	-155.763	North America	51170	0	5.5	5.7	70.7	18.15	4.4	0.555	124.7	22.25	14.35	7.9	16.65	19.55	19.65	16.55	1539.5	195.2	67.9	28.4	492.2	281.2	297	480
GF03005623S	4993	209	51.6224	11.4166	Europe	41192	0	6.4	8.3	63.9	8.45	7.2	0.298	630.8	21.85	-2.45	24.3	15.05	1.45	16.65	0.45	565.3	63.5	33.5	20.1	180.7	116	173.6	120.2
GF04017194S	11345	215	58.2709	27.3174	Europe	530	1	5.5	11	116.3	6.05	5.1	0.176	823.4	21.15	-7.65	28.8	16.85	-0.25	16.85	-4.25	703.4	94.7	31.2	34	261.9	103.3	261.9	131.4
GF01016153S	2764	280	-54.3753	-68.8077	South America	66976	1	6	11.8	204.5	0.55	5.1	0.373	286.8	7.15	-6.65	13.8	0.95	0.25	4.15	-3.25	1396.1	141.6	92.5	11.2	377.2	309.3	368.9	340.7
GF04009611S	4473	124	21.61	101.57	Asia	63034	4	5	3.2	42.2	22.05	9.4	0.493	326.9	29.75	10.65	19.1	25.25	17.25	25.25	17.25	1887.7	391.9	22.8	81	1030.3	80.7	889.7	80.7
GF05028373S	4684	302	31.85	103.56	Asia	51308	1	5.5	6.7	92.7	4.55	9	0.277	763.4	17.35	-15.05	32.4	13.55	-6.15	13.55	-6.15	1036.3	172.4	6.8	73.9	494.1	31.3	494.1	31.3
GF04011067S	4473	124	21.61	101.57	Asia	626350	4	5	3.2	42.2	22.05	9.4	0.493	326.9	29.75	10.65	19.1	25.25	17.25	25.25	17.25	1887.7	391.9	22.8	81	1030.3	80.7	889.7	80.7
GF05026151S	12878	216	46.62	7.96	Europe	34665	5	5.5	9.7	132.1	1.85	8.4	0.31	676.3	15.55	-11.65	27.2	10.55	-5.65	10.55	-6.85	1815.4	203.4	112.1	20.7	592.5	373.2	592.5	373.2
GF05012394S	6756	301	42.1667	128.1	Asia	29999	1	5.7	5.9	135.8	2.25	8.8	0.204	1220.2	21.85	-21.55	43.4	17.35	-14.05	17.35	-14.05	1315.5	338.2	16.9	90.2	785.2	61.1	785.2	61.1
GF05013171S	3884	2	19.2822	-99.3681	North America	9683	0	6.1	4	58.7	10.95	12.6	0.664	192.1	19.55	0.65	18.9	12.55	8.15	13.05	8.15	1447.2	300.3	12.4	93.1	846.5	56.6	418	56.6
GF05028326S	13663	216	46.77	9.87	Europe	662	0	5.1	9.9	95.1	-0.25	10	0.329	723.6	14.25	-16.05	30.3	8.75	-5.15	8.75	-9.85	1627.6	215.5	87.7	32.4	614.7	287.3	614.7	291.2
GF04013083S	4366	125	27.12	100.17	Asia	267646	1.0101	6.9	5.4	93.6	1.25	9.8	0.351	690.3	12.65	-15.15	27.8	9.65	-7.95	9.65	-7.95	1765.2	443.9	7.7	101.8	1120	42.3	1120	42.3
GF04016901S	9901	215	58.8375	23.1228	Europe	782	1	5.6	9.7	179.6	6.65	3.2	0.135	706.7	19.15	-4.85	24	12.75	3.75	16.05	-1.85	663.7	84	30.6	32	230.7	99.6	203.8	121.4
GF05028538S	12172	216	51.764	4.339	Europe	2025	0	7.3	5	70.4	10.35	6.4	0.309	520.5	21.55	0.95	20.6	11.05	6.45	17.15	3.75	885.3	88.8	44.9	17.8	262.8	170.5	236.2	215.2
GF05000355V	13797	17	25.5	91.28	Asia	6273	5	5.3	5.3	63.1	16.75	7.2	0.412	381.8	22.65	5.25	17.4	20.65	11.85	20.65	10.95	6553.5	1850.8	21.1	100.6	4543.2	93.5	4543.2	98.1
GF04001814S	7062	212	52.9148	13.8624	Europe	21061	0	4.9	8.3	63.3	8.85	6.8	0.273	659.5	22.55	-2.25	24.8	17.35	4.25	17.35	0.45	607.7	66	35.3	19.7	194.5	121.5	194.5	136.7
GF05012681S	8704	208	59.9148	16.1358	Europe	3461	10	4.5	9.6	201.1	5.75	6.7	0.24	737.1	21.35	-6.65	28	15.55	0.25	15.55	-3.35	743.8	87.6	38	27	257	124.1	257	146.3
GF05001628V	6571	29	36.78	12	Europe	5589	0	6.5	5.4	87.2	14.95	1.5	0.106	464.4	22.85	8.25	14.6	11.25	20.55	21.25	9.55	677.9	108.3	3.4	72.2	323.9	14.8	88.8	218.6
GF01001592S	6098	40	-34.1922	119.425	Australia	41048	3	6.3	1.8	45.4	16.05	7.1	0.482	252.9	23.75	9.05	14.7	13.65	18.95	19.25	12.75	580.1	67.6	24.6	30.3	200.8	87.4	107.5	198.7
GF04017030S	9906	215	56.6127	23.1564	Europe	1644	1	5.8	9.8	107.8	6.75	6.6	0.241	738.6	21.65	-5.85	27.5	16.35	1.05	16.35	-2.55	663.9	83.3	33.4	28.1	226.3	107.6	226.3	127.2
GF01019486S	5150	298	36.111	111.51	Asia	19299	0	7.9	1.5	18.9	14.15	11.1	0.297	975.9	31.85	-5.35	37.2	24.55	0.95	26.15	0.95	513.9	124.1	4.3	88	296.6	15.8	285	15.8
GF01012614S	7595	51	35.9195	138.832	Asia	29825	1	5.5	6.1	69	10.05	8.6	0.261	827.3	24.95	-7.85	32.8	20.45	-0.65	20.45	-0.65	1857.6	318.1	40.7	61.9	867.8	141.9	867.8	141.9
GF05000565V	10811	215	57.67	26.47	Europe	2610	1	5.3	13.6	145.4	5.85	6.7	0.224	804.7	21.55	-8.25	29.8	16.25	-0.05	16.25	-4.35	724.5	85	33.9	26.4	242.2	116.8	242.2	151.2
GF04017241S	10620	215	59.0099	26.115	Europe	3205	0	6.2	10.8	151	5.35	6.5	0.219	795	20.95	-8.65	29.6	15.75	-0.75	15.75	-4.55	718.1	93.6	31.5	32.7	252.1	105.6	252.1	139.7
GF04001559S	13374	216	48.3965	9.24299	Europe	37439	1	5.6	8	92.7	7.15	8.1	0.326	619.3	20.15	-4.75	24.9	13.55	0.15	15.15	-0.75	946.6	111.1	52.6	23.4	318.2	176.1	300.3	185.7
GF04008385S	7596	51	35.9195	138.832	Asia	23598	1	5.5	6.1	69	10.05	8.6	0.261	827.3	24.95	-7.85	32.8	20.45	-0.65	20.45	-0.65	1857.6	318.1	40.7	61.9	867.8	141.9	867.8	141.9
GF05024834S	1622	64	66.9	-135.233	North America	90766	5	5.4	5.3	131.5	-7.25	7.9	0.163	1488.8	19.85	-28.55	48.4	9.85	-24.65	12.65	-24.65	662.9	113.1	29.1	50.9	281.3	89.2	269.3	89.2
GF01012265S	11650	210	67.7667	29.5833	Europe	2367	5	4.7	9.6	209.9	-0.35	5.8	0.186	906	16.55	-14.75	31.3	11.75	-6.85	11.75	-11.75	755.7	99.1	39	32	277.6	122.1	277.6	136.4
GF01004493S	12584	216	51.1258	5.37278	Europe	550	1	5.1	4.2	40.5	10.35	7.2	0.324	553.4	22.45	0.35	22.1	4.45	6.35	17.55	3.25	871	84.4	50.5	11.5	237.6	190	230.9	226
GF03009334S	6477	75	51.1402	121.292	Asia	28593	5	6	12.8	104.5	-3.25	10.6	0.204	1545.3	21.45	-30.65	52.1	15.65	-23.95	15.65	-23.95	530.3	136.2	4.5	103.8	354	17.6	354	17.6
GF03001736S	12853	227	60.55	7.41667	Europe	1479	0	5.5	8.66667	206.2	-3.75	5.2	0.221	632.2	8.45	-15.15	23.6	-3.95	-1.05	5.15	-10.95	2584.4	290.1	118.9	26.1	801.4	397.7	584.4	757.5
GF04000413S	12244	216	50.7505	4.4224	Europe	15841	1	4.4	5.6	68.7	10.05	7.1	0.331	529.6	21.75	0.25	21.5	4.35	6.15	16.85	3.25	924.2	87.2	55.4	11	251	198.9	245.7	237.4
GF05017696S	1227	86	41.2799	-111.655	North America	127427	10	6.6	6.7	70.1	7.55	13	0.336	899.7	28.95	-9.75	38.7	-2.75	19.65	19.65	-3.45	524.3	55.2	20	26.7	157.5	77.6	77.6	157.2
GF04013112S	4411	125	24.533	101.016	Asia	31456	1	5.6	5	69.4	12.45	10.2	0.482	402.2	20.35	-0.85	21.2	16.75	6.65	16.75	6.65	1378.9	273.3	20	78.1	738.9	71.9	738.9	71.9
GF04016639S	9697	215	58.4914	22.2158	Europe	1850	1	5.5	9.3	134.4	6.85	3.6	0.153	685.7	19.15	-4.55	23.7	12.65	0.35	15.95	-1.45	628.3	72.6	30.7	28.6	206.2	99.7	190.4	117.1
GF04000873S	9281	210	68.3281	18.849	Europe	796	10	5.3	8.8	197.8	-0.35	4.9	0.174	783.1	13.95	-13.85	27.8	9.45	-2.15	10.25	-9.65	772.3	111.1	34.2	31.9	270.7	121.7	259	189.7
GF05032072S	9503	210	65.6528	20.5523	Europe	11691	5	4.8	7.8	201.3	1.85	6.5	0.206	896.6	18.65	-12.65	31.3	13.85	-4.35	13.85	-9.35	778.9	114.1	33.4	37.4	299.6	114.8	299.6	140.7
GF04015901S	10271	215	58.0267	24.6574	Europe	1039	1	5.7	10.3	107.4	6.05	6.4	0.224	769.3	21.35	-7.35	28.7	16.25	0.05	16.25	-3.45	763.1	88.2	37.9	27.4	245.7	121.1	245.7	161.5
GF05006572S	3321	99	35.3832	-78.0389	North America	293290	0	5	4.4	57.2	16.65	9.4	0.322	720.7	31.25	2.05	29.2	24.95	12.25	25.75	7.05	1218.7	149.4	75.4	24.9	422.6	234.6	407.7	250.1
GF05013097S	2058	214	40.6353	-3.9019	Europe	17799	5	6.9	5.3	62	11.25	10.2	0.351	673	27.45	-1.55	29	7.05	20.15	20.55	3.25	858.8	119.1	18	47.2	346.4	85	85.3	263.1
GF05020113S	9532	208	55.9886	21.0764	Europe	1437	0	6.2	8.3	98	7.75	5.4	0.219	688.6	21.05	-3.75	24.8	8.55	2.05	16.75	-0.65	807.9	98.8	33.5	31.4	277.3	123.8	227.8	177.3
GF05031399S	3910	206	42.5926	0.16751	Europe	2675	5	6.4	5.4	94.8	7.95	9.3	0.351	629.8	22.05	-4.55	26.6	4.35	1.25	16.45	0.35	1299	136.4	66.2	22.8	405.9	248.1	263.9	302.2
GF01006993S	4801	298	34.5617	107.926	Asia	31153	1	7.1	2.5	36.3	11.65	10.2	0.303	877.1	27.65	-6.05	33.7	21.15	0.05	22.75	0.05	662.3	138	6	78.4	361.1	25.5	322.5	25.5
GF04015887S	10921	215	58.4176	26.588	Europe	2535	1	5.7	10.9	112.5	5.85	6.5	0.217	807.1	21.55	-8.25	29.8	16.45	-0.15	16.45	-4.25	696.6	91.2	29.6	32.7	252.2	102.6	252.2	131.9
GF05009746S	12843	216	46.166	7.15	Europe	23694	5	6.6	6.4	87.6	8.25	10.2	0.339	742.6	22.85	-7.15	30	17.65	3.55	17.65	-1.45	1215.4	123.3	82.6	12.9	359.1	262.3	359.1	293.7
GF01004544S	12580	216	51.2361	5.26389	Europe	845	1	5	3.7	46.8	10.35	7.1	0.323	551	22.45	0.45	22	4.45	6.45	17.55	3.35	867.6	83.4	49.6	11.8	240	186.3	226.7	225.6
GF04016856S	10774	215	57.6415	26.4149	Europe	4242	5	5.4	13.8	151	5.85	6.7	0.225	802.6	21.55	-8.15	29.7	16.25	-0.05	16.25	-4.25	720.2	84.4	33.9	26.6	241.3	116	241.3	149.5
GF05005118S	4942	297	26.47	109.38	Asia	60296	1	5.4	5.4	54.4	15.55	7	0.263	704.2	27.75	1.05	26.7	22.55	6.05	24.15	6.05	1942.8	351.2	48.8	58.8	913.7	205	736	205
GF04015371S	10343	215	58.6937	24.9678	Europe	3016	1	5.7	8.9	145.1	5.75	6.7	0.23	775.6	21.35	-7.95	29.3	11.05	4.95	16.05	-3.85	806.2	94.3	37.4	28.9	262.6	126	259	176.2
GF03007103S	13699	216	46.8015	9.90385	Europe	7504	0	5	9.7	90.9	-0.25	10	0.328	722.4	14.35	-16.05	30.4	8.75	-5.05	8.75	-9.85	1589.5	210.6	89.1	31.7	598.2	285.3	598.2	293.5
GF03006578S	5130	304	31.8167	110.5	Asia	7118	1	5.9	4.9	69.5	8.85	8.3	0.266	803.2	23.15	-8.05	31.2	18.85	-1.95	18.85	-1.95	1799	345.5	22.2	73	920.9	83	920.9	83
GF04000165S	3003	97	42.4836	-72.1875	North America	29434	1	4.8	13.7	202.8	8.55	9.1	0.255	901.9	26.15	-9.55	35.7	20.05	-2.35	20.05	-3.15	1211.7	112.6	87.2	7.9	324.3	271	324.3	271.1
GF05032109S	3504	214	42.0164	-8.13378	Europe	6764	0	5.3	6.6	80.4	9.55	9.4	0.409	457	22.05	-0.85	22.9	7.05	15.65	15.65	4.15	1990	333.1	37.3	51.7	839	156.3	156.3	724.9
GF05028403S	4684	302	31.85	103.56	Asia	33474	1	5.5	6.7	92.7	4.55	9	0.277	763.4	17.35	-15.05	32.4	13.55	-6.15	13.55	-6.15	1036.3	172.4	6.8	73.9	494.1	31.3	494.1	31.3
GF04017345S	9670	215	58.03	22.09	Europe	843	5	5.6	9.1	137.2	7.05	2.5	0.116	661	18.35	-3.05	21.4	13.15	0.55	15.85	-0.75	632.3	75.3	29.9	31	211.2	96.5	199.9	113.2
GF01016702S	3589	112	46.75	-82.25	North America	16777	1	5.1	5	58.5	3.25	9	0.224	1056.2	23.05	-17.35	40.4	10.75	-9.55	16.35	-10.85	889	93.7	48.2	18.3	268.4	164.7	249.7	176.1
GF04010280S	4413	125	24.53	101.02	Asia	490193	1	5.6	5.3	72.9	12.25	10.3	0.482	401.6	20.25	-1.05	21.3	16.55	6.55	16.55	6.55	1403.6	276.3	20.4	77.9	749.7	73.1	749.7	73.1
GF05000102V	2545	126	31.7	-6.96	Africa	14519	1	7.7	2.2	25.4	15.95	12.6	0.426	569.6	31.65	2.15	29.5	11.85	23.55	23.55	8.95	616.8	69	30.2	20	196.3	117.9	126.8	164.7
GF05028160S	13225	137	28.3833	85.4167	Asia	53370	0	6.6	4.7	71.4	1.05	10	0.361	662.9	12.45	-15.35	27.8	9.25	-5.75	9.25	-7.45	1838.3	476.7	13	106.4	1232	62.5	1164	85.5
GF04013247S	4411	125	24.533	101.016	Asia	41488	1	5.6	5	69.4	12.45	10.2	0.482	402.2	20.35	-0.85	21.2	16.75	6.65	16.75	6.65	1378.9	273.3	20	78.1	738.9	71.9	738.9	71.9
GF04008518S	3288	148	78.86	-75.9	North America	10450	0	6.6	7	105.9	-16.85	3.9	0.106	1206.5	4.05	-32.95	37	-2.15	-30.75	0.15	-30.75	236.1	44.8	7.4	61.5	111.7	25.7	101.4	25.7
GF01012009S	2118	214	40.85	-4.1	Europe	2778	2	6.7	4.5	63.7	10.75	9.6	0.346	641	26.25	-1.45	27.7	6.85	19.25	19.55	3.15	894.6	112.6	23.5	41.1	331.7	100.4	108.6	262
GF05003842S	6851	207	50.5889	13.2669	Europe	3839	5	5	7.4	111.9	5.75	7.3	0.296	633.7	18.85	-5.75	24.6	13.85	1.05	13.85	-2.35	1097.9	129.5	68.6	20.2	356.2	225.1	356.2	244.5
GF01005434S	1915	211	52.9072	-3.1166	Europe	205332	0	5.5	6.9	118.8	8.45	6.3	0.356	411.1	17.85	0.15	17.7	6.25	12.35	13.85	3.45	1305.4	141	89.4	18.6	416.8	269.9	275.3	364.6
GF04013620S	4411	125	24.533	101.016	Asia	20549	1	5.6	5	69.4	12.45	10.2	0.482	402.2	20.35	-0.85	21.2	16.75	6.65	16.75	6.65	1378.9	273.3	20	78.1	738.9	71.9	738.9	71.9
GF04010797S	4413	125	24.53	101.02	Asia	228582	1	5.6	5.3	72.9	12.25	10.3	0.482	401.6	20.25	-1.05	21.3	16.55	6.55	16.55	6.55	1403.6	276.3	20.4	77.9	749.7	73.1	749.7	73.1
GF05031271S	12996	216	46.1216	8.30703	Europe	5391	0	5.9	5.8	57.3	12.05	9.1	0.312	730.2	26.45	-2.85	29.3	15.65	2.65	21.55	2.65	1355.9	185.5	53.6	36.1	448.9	172	372.8	172
GF05022576S	3772	159	32.9667	-90.7333	North America	10767	5	5.9	4.3	57.9	18.25	9.3	0.319	729	32.75	3.65	29.1	8.55	26.75	27.35	8.55	1458.9	156.4	86.8	17.6	425.4	280.2	290.9	425.4
GF03007081S	13650	216	46.7364	9.85704	Europe	13956	0	4.8	10.7	93.2	-0.65	9.9	0.326	724.7	13.95	-16.45	30.4	8.45	-8.65	8.45	-10.25	1621.6	211.3	83.6	31.9	604	279.1	604	283.7
GF01001814S	5584	40	-32.5349	116.159	Australia	65334	5	6.1	2.4	65.6	16.45	11	0.459	443.2	30.45	6.55	23.9	11.15	22.15	22.25	11.15	994.6	195.7	13.5	79.6	532.4	42.7	56.5	532.4
GF04010172S	4366	125	27.12	100.17	Asia	585927	1.0101	6.9	5.4	93.6	1.25	9.8	0.351	690.3	12.65	-15.15	27.8	9.65	-7.95	9.65	-7.95	1765.2	443.9	7.7	101.8	1120	42.3	1120	42.3
GF05000709V	314	170	20.81	-103.86	North America	8513	0	6	5	41.8	15.85	14.3	0.595	244.9	28.35	4.35	24	17.95	15.25	18.55	12.35	1128	306.2	4.3	115.7	790.9	22.3	271	52.2
GF02006465S	5864	303	29.124	117.908	Asia	3219	1	5.2	2.1	29.8	18.25	8	0.258	812.9	32.85	1.75	31.1	22.35	14.05	28.25	7.45	1977.3	368.5	51.8	57	889.1	209.2	731.6	274.2
GF01002792S	9112	210	66.1381	17.725	Europe	1935	5	4.725	9.475	207	0.85	5.6	0.186	869.2	16.45	-13.65	30.1	12.45	-5.35	12.45	-10.05	804.8	129.9	35.5	39.2	317.5	122.5	317.5	146.3
GF05031852S	10595	210	64.6843	26.0511	Europe	5579	5	4.4	10.6	268.3	2.45	6.5	0.2	906.8	19.65	-12.65	32.3	14.45	-4.15	14.45	-9.05	738.6	102.3	32.3	32.8	271	111.4	271	142.4
GF03004959S	4000	206	42.592	1.07661	Europe	22206	5	5.9	6.9	134.8	2.75	8.9	0.346	618.7	16.45	-9.35	25.8	4.75	-3.85	11.05	-4.75	1311.3	140.3	65.3	19.7	392.8	242.8	317	274.7
GF05026008S	13123	216	47.64	8.82	Europe	19183	0	5.6	6.9	47.1	9.15	8	0.312	642.1	22.35	-3.15	25.5	15.95	2.15	17.55	1.05	1051.6	110	65.1	17.5	324.2	210.5	319.3	227.5
GF04016453S	7806	207	48.7926	14.7838	Europe	8933	0	5.7	8	49.5	8.45	7.9	0.288	707.3	22.45	-4.85	27.3	17.35	-0.85	17.35	-0.85	714.4	101.2	32.2	38.9	281.6	109.4	281.6	109.4
GF03007656S	4281	216	46.675	10.5761	Europe	71161	5	6.6	6.6	51.5	5.85	9.6	0.319	734.5	20.45	-9.55	30	15.05	-2.35	15.05	-3.75	546.7	73.2	22.2	36.4	205.6	77.9	205.6	79.8
GF05016669S	5013	207	47.5806	11.6392	Europe	7935	5	5.5	11.4	121	6.75	9.8	0.337	692.8	20.65	-8.25	28.9	15.45	-2.35	15.45	-2.35	1583.9	211.9	85.7	31.7	593	280.4	593	280.4
GF05000956V	11750	210	69.46	30.04	Europe	16334	5	4.8	9.6	219.9	0.35	5.8	0.192	862	16.15	-14.25	30.4	11.65	-5.85	11.65	-10.45	687.7	98.1	34	35.4	260.3	106.6	260.3	135
GF05011423S	5968	303	29.255	118.147	Asia	2050	1	4.7	4.4	64.2	14.45	7.9	0.279	725.2	27.85	-0.55	28.4	18.15	10.55	23.45	4.85	2655.3	491	69.1	56.8	1190	283.2	975.6	369.6
GF05026770S	3602	181	8.8097	-82.5151	South America	1704	0	5	6.6	125.5	9.85	6.3	0.753	78.5	13.85	5.45	8.4	10.45	8.75	10.65	8.75	4964	784.7	90.5	55.8	2052.3	346.4	1627.9	438
GF05013253S	12994	216	50.1411	8.2675	Europe	9588	0	5.5	5.9	69.8	8.95	7.6	0.311	619	22.15	-2.15	24.3	15.45	4.65	16.95	1.05	828.2	82.3	54.3	11.2	234.3	177.7	229.6	195.5
GF04006290S	6854	207	49.1273	13.2737	Europe	15260	1	4.7	11.2	129	4.75	7.8	0.307	653.4	18.05	-7.25	25.3	13.05	-0.05	13.05	-3.55	1376.2	156.5	74.1	18.2	426.7	280.6	426.7	339.9
GF01001923S	7504	193	-34.754	138.685	Australia	29681	0	6.5	2.1	46.7	16.05	8.8	0.422	413.7	27.95	7.15	20.8	10.85	21.25	21.35	10.85	607.2	87.3	18.5	48.4	253.9	65.4	71.4	253.9
GF05000632V	12470	258	43.08	42.82	Europe	8212	1	5.3	8.2	91.9	-3.55	8.9	0.272	855.3	12.65	-19.85	32.5	7.55	-12.95	7.55	-14.35	1824.2	188.1	98.9	14.8	523.2	364.4	523.2	368.8
GF05012368S	6756	301	42.1667	128.1	Asia	19882	1	5.7	5.9	135.8	2.25	8.8	0.204	1220.2	21.85	-21.55	43.4	17.35	-14.05	17.35	-14.05	1315.5	338.2	16.9	90.2	785.2	61.1	785.2	61.1
GF05022293S	3449	203	48.3749	-79.1427	North America	31625	1	5.2	4	46.4	1.95	8.8	0.209	1153	22.35	-19.85	42.2	14.95	-12.25	16.15	-13.55	994.2	117.2	49.8	27.7	342.2	163.8	322.5	180.1
GF01012132S	10166	215	61.51	24.17	Europe	7411	5	4.6	11.9	229	4.35	5.2	0.176	811.5	19.85	-9.45	29.3	15.05	-2.15	15.05	-5.85	706.8	91.3	33.8	32.1	251.2	106.3	251.2	140.4
GF04011436S	4366	125	27.12	100.17	Asia	485242	1.0101	6.9	5.4	93.6	1.25	9.8	0.351	690.3	12.65	-15.15	27.8	9.65	-7.95	9.65	-7.95	1765.2	443.9	7.7	101.8	1120	42.3	1120	42.3
GF05001524V	4854	204	53.63	108.81	Europe	13382	0	5.9	9.6	97.5	-6.05	3.7	0.109	1064.3	10.65	-23.05	33.7	7.35	-18.75	7.65	-19.45	657.3	127.5	6.9	73.7	331.9	28.6	317.4	90.4
GF01019007S	13899	300	33.5833	96	Asia	37908	3	7.2	5.1	60	-3.45	14.6	0.373	887.4	13.05	-26.05	39.1	7.75	-14.35	7.75	-14.35	585.6	125.5	3.8	100.4	365.3	13.8	365.3	13.8
GF01014232S	3815	205	47.375	-94.7147	North America	1092	1	5.9	4.2	48.3	4.55	8.2	0.198	1157.8	24.95	-16.45	41.4	18.85	-11.05	18.85	-11.05	695.4	106.8	16.6	55.7	295.4	56.5	295.4	56.5
GF05001670V	9186	217	64.69	177.7	Europe	8051	20	5.8	8.7	121.9	-6.65	3.7	0.113	1036.4	9.35	-23.15	32.5	-19.65	-2.85	6.15	-19.65	590.1	70.4	20.4	31.3	200	82.6	163	200
GF04017048S	9697	215	58.4914	22.2158	Europe	2152	1	5.5	9.3	134.4	6.85	3.6	0.153	685.7	19.15	-4.55	23.7	12.65	0.35	15.95	-1.45	628.3	72.6	30.7	28.6	206.2	99.7	190.4	117.1
GF05012357S	6756	301	42.1667	128.1	Asia	28989	1	5.7	5.9	135.8	2.25	8.8	0.204	1220.2	21.85	-21.55	43.4	17.35	-14.05	17.35	-14.05	1315.5	338.2	16.9	90.2	785.2	61.1	785.2	61.1
GF04006450S	6636	218	33.478	126.728	Asia	26481	1	5.2	4	61.4	14.55	3.4	0.143	687.3	26.45	2.95	23.5	23.75	5.95	23.75	5.95	2209.6	388.6	61.2	58.6	1027.9	231.6	1027.9	231.6
GF05016020S	8694	212	51.1899	16.1285	Europe	58793	0	5.7	7.2	70.1	9.05	7.7	0.288	695.1	23.35	-3.45	26.8	18.05	0.15	18.05	0.15	635.7	102.9	31.6	40.1	256.9	105.1	256.9	105.1
GF05006281S	4050	216	47.3858	10.2111	Europe	26990	0	5.3	9.1	100.2	5.85	9.4	0.339	667.2	19.45	-8.15	27.6	14.35	1.35	14.35	-2.75	1777.1	214.8	107.7	23.6	608.1	361.3	608.1	373.3
GF04000638S	12263	216	50.75	4.4236	Europe	4045	1	4.4	5.6	70.2	10.05	7.1	0.331	529.6	21.75	0.25	21.5	4.35	6.15	16.85	3.25	924.2	87.2	55.4	11	251	198.9	245.7	237.4
GF04015983S	11116	215	58.5894	26.8709	Europe	12937	1	5.6	10.1	129.6	5.75	5.8	0.199	810.5	21.15	-8.05	29.2	16.45	-0.45	16.45	-4.35	691	92	29.8	33.3	253.5	101.2	253.5	129.9
GF04013715S	4365	125	27.167	100.167	Asia	15680	1.0101	6.8	5.6	97	0.75	9.6	0.344	700.8	12.15	-15.75	27.9	9.25	-7.25	9.25	-8.55	1685.9	425.2	7.3	101.7	1070.3	40.8	1070.3	41.1
GF02000687S	13059	209	56.2488	8.50793	Europe	7365	1	5.1	5.2	114.7	8.35	4.6	0.242	528.1	18.55	-0.35	18.9	9.55	6.65	15.15	2.05	984.9	126.5	45.4	27.1	333.2	170.9	239.6	241.2
GF04006774S	128	206	39.8114	-0.601362	Europe	11851	5	7.2	4	49.4	13.45	10.4	0.399	563	27.45	1.35	26.1	14.05	21.05	21.05	6.65	600.6	77	14.4	35.6	206.4	85	85	140.2
GF02000783S	13608	209	55.6758	9.85081	Europe	30534	0.5	5.3	8.1	126.1	8.45	5.2	0.254	565.1	19.85	-0.65	20.5	13.15	6.95	15.75	1.55	800.5	91	37.6	20	244.9	150.6	210.5	199
GF01014358S	3738	219	34.4608	-89.3174	North America	781	1	5.4	2.9	41.7	16.65	9.7	0.316	765.8	32.15	1.55	30.6	16.65	22.15	26.25	6.45	1497.8	162.8	94.6	16	420.4	298.4	326.7	419
GF04018888S	1321	220	62.3506	-116.49	North America	6929	10	7	2.6	67.6	-3.85	8.6	0.173	1466.9	22.35	-27.55	49.9	12.45	-13.85	14.85	-22.65	437.7	67.5	15.2	47.8	183.6	53.4	182.9	67.5
GF01010147S	8864	212	49.2631	16.6481	Europe	3257	0	5.2	6.2	55.4	8.75	7.7	0.273	743	23.45	-4.85	28.3	18.15	0.55	18.15	-0.95	577.4	77.7	27.1	37.4	221.7	92.3	221.7	93.3
GF05001039V	7956	194	-37.62	144.16	Australia	10154	0	5.4	3.4	82.3	11.55	8.7	0.444	366.7	23.45	3.85	19.6	7.55	16.35	16.35	6.95	803.3	86.7	41.7	23.4	251.7	133.9	133.9	247.2
GF04013177S	4366	125	27.12	100.17	Asia	377436	1.0101	6.9	5.4	93.6	1.25	9.8	0.351	690.3	12.65	-15.15	27.8	9.65	-7.95	9.65	-7.95	1765.2	443.9	7.7	101.8	1120	42.3	1120	42.3
GF01007005S	4801	298	34.5617	107.926	Asia	11256	1	7.1	2.5	36.3	11.65	10.2	0.303	877.1	27.65	-6.05	33.7	21.15	0.05	22.75	0.05	662.3	138	6	78.4	361.1	25.5	322.5	25.5
GF05026262S	12649	216	45.11	5.9	Europe	9745	5	6	7.5	104.5	2.05	9.6	0.347	667.8	16.05	-11.75	27.8	2.95	-2.75	10.75	-6.45	1904.4	188	126.3	10.6	525.5	426.3	444	455.2
GF05023208S	3562	99	35.55	-80.653	North America	20763	0	5.3	3	41	15.45	10.1	0.325	756.6	31.35	0.25	31.1	25.15	6.85	25.15	5.55	1220.3	123.5	86.6	11.1	352.1	276.7	352.1	280.7
GF04012491S	4411	125	24.533	101.016	Asia	24820	1	5.6	5	69.4	12.45	10.2	0.482	402.2	20.35	-0.85	21.2	16.75	6.65	16.75	6.65	1378.9	273.3	20	78.1	738.9	71.9	738.9	71.9
GF01014975S	11448	215	59.0826	27.4557	Europe	4224	5	5.3	12	169.1	5.65	4.9	0.17	832.9	21.05	-8.05	29.1	16.75	-1.05	16.75	-4.55	731.1	99	30.6	35.9	270.8	103	270.8	132
GF05002210S	9095	208	58.9523	17.6164	Europe	237628	0	5	9.7	114.2	6.85	5.6	0.219	686	21.15	-4.35	25.5	16.15	1.25	16.15	-1.45	586.4	66.3	31.6	25.9	187.7	96.9	187.7	126.2
GF05022630S	4683	302	36.7167	103.55	Asia	7083	0	8.2	2.1	24.2	6.55	11.5	0.31	906.3	23.95	-13.15	37.1	17.75	-4.65	17.75	-5.65	262.3	54.6	1.4	89.2	148.3	5.9	148.3	6.1
GF05011360S	5915	303	29.2493	118.135	Asia	2388	1	4.7	4.3	60.4	14.95	7.9	0.276	736.3	28.45	-0.25	28.7	18.65	10.95	24.05	5.15	2495.2	466.1	64.1	57.4	1122.3	263.3	927.1	343.2
GF05006844S	3966	206	43.1333	0	Europe	57023	5	5.8	6.6	95.7	11.95	8.5	0.376	523.8	23.55	0.85	22.7	6.25	18.55	18.85	5.45	1369.5	140.4	84.4	17.3	397.9	267.7	274.3	359.7
GF05011623S	5884	303	29.277	118.091	Asia	1525	1	4.8	3.5	53.4	15.75	7.9	0.27	760.1	29.55	0.15	29.4	19.55	11.65	25.05	5.65	2704.9	497.4	70.3	56.3	1206.3	290.1	994	377.5
GF03007304S	6798	218	38.0321	128.463	Asia	26461	1	5.3	7.6	83.2	7.85	8.9	0.237	958.3	23.75	-13.75	37.5	19.05	-5.05	19.65	-5.05	2210.1	475.9	46.7	80	1270.8	164	1132.6	164
GF05000484S	12863	216	46.3	7.617	Europe	3635	5	6.2	5.4	90.4	9.05	9.9	0.318	767.9	24.05	-6.95	31	18.65	4.45	18.65	-1.15	830.7	80.8	53.3	13	235.5	175.9	235.5	206.4
GF01014305S	1458	221	37.8516	-119.441	North America	1228	5	5.1	4.2	77.6	3.15	11	0.367	692.9	20.85	-9.15	30	-4.65	12.55	12.65	-4.65	1420	258.3	18.5	75.4	726.5	68	72.2	726.5
GF03000780S	13004	216	46.5675	8.36867	Europe	46108	0	5.6	8.5	134	1.15	7.9	0.289	687.5	15.05	-12.15	27.2	7.85	-6.45	10.05	-7.55	2257.6	229.9	142.9	11.8	618.9	475.6	591	479.4
GF02006501S	5864	303	29.124	117.908	Asia	2987	1	5.2	2.1	29.8	18.25	8	0.258	812.9	32.85	1.75	31.1	22.35	14.05	28.25	7.45	1977.3	368.5	51.8	57	889.1	209.2	731.6	274.2
GF01011975S	13053	216	46.6333	8.46667	Europe	4990	0	5.4	7.4	137.7	-0.95	8.3	0.298	693.8	13.05	-14.65	27.7	5.85	-9.75	8.05	-9.75	2846.2	293.9	169.5	15.1	807.4	564.2	783.3	564.2
GF04011509S	4365	125	27.167	100.167	Asia	7634	1.0101	6.8	5.6	97	0.75	9.6	0.344	700.8	12.15	-15.75	27.9	9.25	-7.25	9.25	-8.55	1685.9	425.2	7.3	101.7	1070.3	40.8	1070.3	41.1
GF04011621S	4413	125	24.53	101.02	Asia	539169	1	5.6	5.3	72.9	12.25	10.3	0.482	401.6	20.25	-1.05	21.3	16.55	6.55	16.55	6.55	1403.6	276.3	20.4	77.9	749.7	73.1	749.7	73.1
GF05022333S	3167	100	46.314	-73.1086	North America	28946	0	5.3	7.5	85.1	5.45	8.6	0.211	1107.1	24.75	-15.85	40.6	19.15	-8.05	19.15	-9.35	1183.6	116.1	69	16.6	346.3	223.8	346.3	237.1
GF03004566S	476	222	40.0515	-105.644	North America	27239	5	5.2	5	112.4	-4.45	13.2	0.335	935.3	17.65	-21.75	39.4	-1.15	-15.45	8.45	-15.45	1222.2	137.6	64	27.4	381.1	204.7	380.5	204.7
GF04018928S	1322	220	62.4031	-116.503	North America	6928	5	6.9	2.9	68.2	-3.95	8.6	0.171	1470.5	22.25	-27.65	49.9	12.45	-13.95	14.85	-22.75	443.3	68.2	15.4	47.4	185.1	54.2	184.7	68.5
GF05006277S	1893	223	37.8185	-25.7582	Europe	26398	0	5.7	5.1	68.6	14.35	1.4	0.153	282.4	19.65	10.25	9.4	14.05	17.65	18.35	11.35	1488.2	213	39.5	38	541.2	172.1	250.2	415.6
GF05004911S	5255	304	28.23	113.18	Asia	35880	0	6.3	2.2	25.4	18.25	7.9	0.253	820.5	32.95	1.85	31.1	22.55	13.65	28.45	7.35	1773.6	261	58.2	43.4	733.9	256.3	557.9	277.3
GF03007002S	13601	216	46.7329	9.85044	Europe	34465	0	4.9	10.6	94.8	0.25	9.9	0.326	725	14.85	-15.55	30.4	9.35	-7.75	9.35	-9.35	1584	205.1	80.8	31.6	586.8	270.7	586.8	276.1
GF03004895S	9468	212	47.919	20.1903	Europe	41523	1	6.2	5.6	43.7	10.25	8.5	0.276	806.4	25.85	-4.75	30.6	18.85	1.45	20.25	-0.55	580.1	73	28.4	31.9	210.8	92	204.8	99.2
GF05026256S	12649	216	45.11	5.9	Europe	8921	5	6	7.5	104.5	2.05	9.6	0.347	667.8	16.05	-11.75	27.8	2.95	-2.75	10.75	-6.45	1904.4	188	126.3	10.6	525.5	426.3	444	455.2
GF05021472S	1502	224	48.1706	-120.896	North America	1466	5	5.7	6.4	62.9	-0.55	8.9	0.312	630.4	16.55	-12.05	28.6	-7.55	7.95	7.95	-7.85	2293.8	417	35.4	71.1	1164	147.5	149.2	1014.9
GF01014405S	1416	221	37.9107	-119.263	North America	958	10	5.3	4.8	94.5	0.25	10.9	0.34	770.9	19.25	-12.95	32.2	-8.45	10.65	10.85	-8.45	1394.3	244.1	31.4	69.6	686.3	98.3	104.7	686.3
GF02001443S	1615	225	54.3333	-123.267	North America	64505	5	6	7.8	34.4	3.75	9.5	0.278	865.1	21.55	-12.55	34.1	3.65	-1.05	14.75	-7.55	714.6	78.8	39.4	21.1	213.1	126.4	192	178.1
GF05011761S	6684	301	41.9881	127.939	Asia	85305	1	5.7	9.5	106.9	-0.55	8.7	0.198	1240.9	19.15	-25.05	44.2	14.85	-17.05	14.85	-17.05	1750.8	444.7	26.2	86.5	1021.8	93.7	1021.8	93.7
GF01005780S	1474	221	37.8426	-119.938	North America	1719	5	5.8	2.6	66.8	11.85	13.1	0.42	678	29.75	-1.35	31.1	3.85	20.85	20.95	3.85	1351.5	243	4	79.6	687.6	27.5	30.4	687.6
GF04011201S	4473	124	21.61	101.57	Asia	207552	4	5	3.2	42.2	22.05	9.4	0.493	326.9	29.75	10.65	19.1	25.25	17.25	25.25	17.25	1887.7	391.9	22.8	81	1030.3	80.7	889.7	80.7
GF04010381S	4366	125	27.12	100.17	Asia	782571	1.0101	6.9	5.4	93.6	1.25	9.8	0.351	690.3	12.65	-15.15	27.8	9.65	-7.95	9.65	-7.95	1765.2	443.9	7.7	101.8	1120	42.3	1120	42.3
GF05015163S	1252	222	38.4397	-112.068	North America	93615	5	6.4	5.6	81.1	2.15	13.4	0.331	978	24.05	-16.35	40.4	9.75	-9.65	15.35	-9.65	417.5	52.4	23.8	25.2	139.8	78.2	121.1	78.2
GF05005091S	4942	297	26.47	109.38	Asia	51325	1	5.4	5.4	54.4	15.55	7	0.263	704.2	27.75	1.05	26.7	22.55	6.05	24.15	6.05	1942.8	351.2	48.8	58.8	913.7	205	736	205
GF04011554S	4411	125	24.533	101.016	Asia	34567	1	5.6	5	69.4	12.45	10.2	0.482	402.2	20.35	-0.85	21.2	16.75	6.65	16.75	6.65	1378.9	273.3	20	78.1	738.9	71.9	738.9	71.9
GF02006609S	5864	303	29.124	117.908	Asia	3223	1	5.2	2.1	29.8	18.25	8	0.258	812.9	32.85	1.75	31.1	22.35	14.05	28.25	7.45	1977.3	368.5	51.8	57	889.1	209.2	731.6	274.2
GF05001104V	10445	210	66.35	25.44	Europe	7049	5	4.6	10.4	245.1	1.25	6.4	0.193	952	19.15	-14.05	33.2	13.95	-5.45	13.95	-10.75	793.7	104	38.7	28.6	276.8	131.8	276.8	160.1
GF01014169S	1613	221	38.0992	-122.89	North America	1066	5	5.6	5.4	66	11.95	5.6	0.468	218.5	18.45	6.45	12	9.25	14.75	14.75	9.25	1117.7	234	1.5	92.5	649.2	12.4	12.4	649.2
GF05005421S	5291	297	23.2467	113.639	Asia	30443	0	5.4	3.7	30.2	22.65	7.5	0.343	530.9	31.35	9.45	21.9	27.75	16.65	28.65	15.25	2257.3	443.9	35.3	70.6	1108.5	132.6	1032.7	170.4
GF05028381S	4684	302	31.85	103.56	Asia	31537	1	5.5	6.7	92.7	4.55	9	0.277	763.4	17.35	-15.05	32.4	13.55	-6.15	13.55	-6.15	1036.3	172.4	6.8	73.9	494.1	31.3	494.1	31.3
GF04016002S	9735	215	58.313	22.4158	Europe	2452	0	6.1	8.7	106.2	6.85	4.9	0.19	707.5	20.55	-5.15	25.7	16.35	0.55	16.35	-1.55	601.2	68.1	30.7	27.3	191.5	97.1	191.5	111.4
GF01001728S	7530	193	-34.6235	138.787	Australia	5326	0	7.1	1.5	52.9	15.95	9.9	0.439	438.5	28.75	6.25	22.5	10.35	21.35	21.55	10.35	534.5	74.3	17.2	45.6	218.2	60.4	66.7	218.2
GF04005262S	8847	212	49.2637	16.6237	Europe	4617	0	5.4	6.7	48.3	8.65	7.7	0.273	739.1	23.35	-4.85	28.2	18.05	0.45	18.05	-0.95	558.3	75	26.2	37.4	214.1	89.4	214.1	90.3
GF05019100S	8676	208	60.9167	16.0167	Europe	78198	5	4.6	8	190.9	3.45	6.2	0.228	731.4	18.55	-8.55	27.1	13.25	-2.05	13.25	-5.55	841.6	109	41.6	30.4	301.7	134.6	301.7	158.6
GF04010541S	4413	125	24.53	101.02	Asia	649297	1	5.6	5.3	72.9	12.25	10.3	0.482	401.6	20.25	-1.05	21.3	16.55	6.55	16.55	6.55	1403.6	276.3	20.4	77.9	749.7	73.1	749.7	73.1
GF04012758S	4413	125	24.53	101.02	Asia	180514	1	5.6	5.3	72.9	12.25	10.3	0.482	401.6	20.25	-1.05	21.3	16.55	6.55	16.55	6.55	1403.6	276.3	20.4	77.9	749.7	73.1	749.7	73.1
GF05013602S	4470	125	26.2333	101.55	Asia	72144	1	5.8	4.4	66.9	14.05	11.2	0.482	432.9	23.05	-0.25	23.3	17.85	7.95	18.65	7.95	1151.6	270.3	6.3	98.7	693	22.7	692.9	40.5
GF03007329S	6798	218	38.0321	128.463	Asia	76693	1	5.3	7.6	83.2	7.85	8.9	0.237	958.3	23.75	-13.75	37.5	19.05	-5.05	19.65	-5.05	2210.1	475.9	46.7	80	1270.8	164	1132.6	164
GF04001733S	13408	216	48.4781	9.33441	Europe	44799	1	5.8	8.1	87.5	7.35	8.1	0.325	620.5	20.45	-4.55	25	13.85	0.35	15.35	-0.55	1023.5	118.1	56.9	22.4	339.1	192	321.6	202.3
GF01018966S	4375	300	36.1167	100.45	Asia	200874	0	8	2.2	26.8	5.35	12.6	0.342	808.1	20.95	-15.75	36.7	15.15	-4.85	15.15	-5.65	323.7	69	1.5	96.4	192	5.2	192	5.9
GF05009583S	12845	216	46.2	7.2	Europe	28719	5	6.2	6.6	103.7	6.45	10.4	0.34	754.8	21.15	-9.35	30.5	15.95	1.75	15.95	-3.55	1185.6	121.8	79.1	14	355.3	252.5	355.3	286.8
GF05019592S	5667	303	32.2333	116.617	Asia	24207	0	6.9	2.4	17	16.05	8.8	0.264	883.8	31.45	-1.75	33.2	26.95	4.25	26.95	4.25	1062.4	215.3	26	59.5	510.3	112.5	510.3	112.5
GF04015759S	9902	215	58.8321	23.1234	Europe	1348	1	5.6	9.6	179.2	6.65	3.3	0.137	706.5	19.25	-4.85	24.1	12.75	3.75	16.05	-1.85	662.5	83.7	30.6	31.9	229.9	99.6	203.6	121.2
GF01016803S	1620	226	52.32	-126.31	North America	4378	0	6	6.6	77.3	-3.65	8.1	0.288	664.1	11.75	-16.35	28.1	-8.85	2.65	5.05	-11.65	2600.8	405.1	89.3	50.1	1095.6	307.5	311.7	822.1
GF04005099S	5812	296	26.1667	117.467	Asia	58385	1	5.6	2.6	40.3	20.25	9	0.313	676.5	33.55	4.75	28.8	23.75	16.55	28.45	11.15	1525.6	242.8	39.7	55.5	675.5	138.3	492.5	209.1
GF04001784S	13396	216	48.4782	9.29924	Europe	43537	1	5.9	7	73.4	7.45	8.2	0.327	620.5	20.55	-4.45	25	13.95	0.45	15.45	-0.45	923.3	107.2	51.4	22.4	306.4	173.1	289.6	182.4
GF04005259S	8896	212	49.2863	16.6889	Europe	4771	1	5.3	6.7	55.6	8.55	7.7	0.276	733.1	23.15	-4.95	28.1	17.85	0.45	17.85	-0.95	575.2	77	26.9	37.2	220.4	92.1	220.4	93.1
GF01004551S	12580	216	51.2361	5.26389	Europe	704	1	5	3.7	46.8	10.35	7.1	0.323	551	22.45	0.45	22	4.45	6.45	17.55	3.35	867.6	83.4	49.6	11.8	240	186.3	226.7	225.6
GF01012581S	7595	51	35.9195	138.832	Asia	30200	1	5.5	6.1	69	10.05	8.6	0.261	827.3	24.95	-7.85	32.8	20.45	-0.65	20.45	-0.65	1857.6	318.1	40.7	61.9	867.8	141.9	867.8	141.9
GF05030057S	2927	228	-41.6765	-71.4561	South America	70611	1	5.8	6.2	122.5	7.65	8.9	0.417	431.9	19.85	-1.55	21.4	2.95	13.25	13.25	2.35	1784.9	320	55.5	56.8	826.9	199.7	199.7	764.4
GF05021295S	6682	218	36.5384	127.763	Asia	91204	1	5.8	3.8	53.5	11.35	9	0.255	937.1	27.25	-8.05	35.3	22.95	-1.25	22.95	-1.25	1397.5	340.6	27.5	88.6	812.6	90.2	812.6	90.2
GF04015697S	10895	215	58.0374	26.5666	Europe	3679	1	5.2	10.9	125.7	5.25	6.5	0.222	785.7	20.65	-8.45	29.1	15.55	-0.65	15.55	-4.65	772.1	96.3	35.1	29.2	270	120.4	270	154.9
GF05011151S	3497	229	9.15	-79.85	North America	18660	0	5.3	4.8	63.8	25.45	5.1	0.798	30.3	29.15	22.75	6.4	25.15	25.55	25.85	25.05	3133.4	507.6	31.6	56.5	1240.2	150.4	519.4	1154.9
GF04011910S	4413	125	24.53	101.02	Asia	1122735	1	5.6	5.3	72.9	12.25	10.3	0.482	401.6	20.25	-1.05	21.3	16.55	6.55	16.55	6.55	1403.6	276.3	20.4	77.9	749.7	73.1	749.7	73.1
GF01013713S	7023	207	48.7766	13.8552	Europe	1862	5	4.8	11.1	123.7	4.05	7.7	0.304	634	16.85	-8.45	25.3	12.15	-0.75	12.15	-4.05	1393.2	157.3	79.5	17.7	428.6	298.2	428.6	347.1
GF01016934S	6372	207	50.2406	12.7003	Europe	1292	0	5.8	8.2	74.9	7.35	7.4	0.276	708.4	21.45	-5.25	26.7	16.45	2.85	16.45	-1.75	802	89.9	47.5	16.6	246.1	165.8	246.1	190
GF01014634S	8206	230	-42.833	146.367	Australia	3399	1	5	8.8	253.7	8.85	6.3	0.433	270.6	16.95	2.45	14.5	6.75	12.45	12.45	5.45	1759.2	210.4	81.5	24.7	582.5	301.3	301.3	538.4
GF05005996S	13387	209	52.6068	9.26486	Europe	26750	0	5.5	4.9	77.8	9.55	6.9	0.297	594.8	22.35	-0.75	23.1	17.25	5.35	17.25	2.05	751.2	75.6	44.8	13.6	216.6	153.7	216.6	183.9
GF04009318S	4366	125	27.12	100.17	Asia	692538	1.0101	6.9	5.4	93.6	1.25	9.8	0.351	690.3	12.65	-15.15	27.8	9.65	-7.95	9.65	-7.95	1765.2	443.9	7.7	101.8	1120	42.3	1120	42.3
GF01013684S	8502	208	60.8855	15.674	Europe	4821	5	4.7	8.7	175.3	4.05	6.3	0.224	758.5	19.35	-8.65	28	14.15	-1.55	14.15	-5.45	778.5	98.9	37.5	31.3	282.9	124.2	282.9	140.8
GF01000854S	8369	192	-35.5906	148.909	Australia	197460	2	5.6	3.2	60.8	10.75	10.5	0.429	497.2	24.35	-0.05	24.4	13.35	10.95	17.15	4.25	853.8	85.2	49.7	14.3	239.2	167.9	215	233.7
GF04012080S	4473	124	21.61	101.57	Asia	143425	4	5	3.2	42.2	22.05	9.4	0.493	326.9	29.75	10.65	19.1	25.25	17.25	25.25	17.25	1887.7	391.9	22.8	81	1030.3	80.7	889.7	80.7
GF04012623S	4365	125	27.167	100.167	Asia	37580	1.0101	6.8	5.6	97	0.75	9.6	0.344	700.8	12.15	-15.75	27.9	9.25	-7.25	9.25	-8.55	1685.9	425.2	7.3	101.7	1070.3	40.8	1070.3	41.1
GF05013155S	1206	231	32.4403	-110.786	North America	9004	5	5.9	6.8	59.7	7.95	13.1	0.424	687.5	23.75	-7.05	30.8	15.75	12.05	16.75	-0.75	571.6	103.5	11	60.4	262.4	41.1	213.7	156.1
GF04011165S	4366	125	27.12	100.17	Asia	598689	1.0101	6.9	5.4	93.6	1.25	9.8	0.351	690.3	12.65	-15.15	27.8	9.65	-7.95	9.65	-7.95	1765.2	443.9	7.7	101.8	1120	42.3	1120	42.3
GF01001681S	8315	232	-24.8383	147.781	Australia	81176	0	6.2	2	28.2	17.95	11.3	0.479	458.8	29.05	5.45	23.6	23.15	13.15	23.15	11.45	715.9	118.7	23.7	56.2	333	72.8	333	83.9
GF01009972S	8860	212	49.3178	16.6452	Europe	12146	0	5.4	6.3	53	8.75	7.7	0.271	742.4	23.35	-4.95	28.3	18.15	0.55	18.15	-0.95	589.5	78.5	27.5	36.7	224.6	95.4	224.6	95.9
GF01014387S	1534	233	42.7931	-121.619	North America	849	5	6.1	6	82.6	7.55	13.4	0.391	723.8	28.35	-5.85	34.2	-0.45	17.15	17.25	-1.05	726.5	132.7	15.7	60.7	339.9	53.8	61.1	314.5
GF05010979S	5258	296	27.0333	113.333	Asia	134758	1	5.9	2	24.5	18.75	7.8	0.25	823	33.65	2.35	31.3	23.25	14.25	29.05	7.85	1805.9	260.5	53.6	43.5	736.1	239.5	544	278.5
GF05011064S	317	222	39.99	-105.38	North America	63516	5	6	5.1	79.8	4.55	13.5	0.386	802.3	23.95	-11.05	35	8.05	-5.35	15.25	-5.35	483.8	62.6	16.7	38.2	172.9	60.2	149.7	60.2
GF04011365S	4413	125	24.53	101.02	Asia	466186	1	5.6	5.3	72.9	12.25	10.3	0.482	401.6	20.25	-1.05	21.3	16.55	6.55	16.55	6.55	1403.6	276.3	20.4	77.9	749.7	73.1	749.7	73.1
GF05001209V	8278	230	-42.62	147.27	Australia	11413	1	5.6	3.1	91.8	10.25	8.7	0.475	320.8	20.15	1.95	18.2	8.05	10.75	14.35	6.15	526.4	53.8	32.8	15.2	155.1	113	114.5	139
GF04020317S	6437	303	30.9834	120	Asia	3075	0	6.6	3.6	30	17.05	5.6	0.187	855.4	31.65	1.45	30.2	27.65	7.85	27.65	5.75	1279.8	205.5	40	46.3	548	168.1	548	180.7
GF01017187S	12605	216	52.25	5.63	Europe	11404	0.333333	4.3	2.6	94	9.85	6.7	0.313	538	21.55	0.25	21.3	6.75	5.85	16.85	3.05	924.1	87.5	48.7	14.3	255.9	189.5	244.8	232.7
GF04012240S	4366	125	27.12	100.17	Asia	417269	1.0101	6.9	5.4	93.6	1.25	9.8	0.351	690.3	12.65	-15.15	27.8	9.65	-7.95	9.65	-7.95	1765.2	443.9	7.7	101.8	1120	42.3	1120	42.3
GF04012618S	4365	125	27.167	100.167	Asia	18078	1.0101	6.8	5.6	97	0.75	9.6	0.344	700.8	12.15	-15.75	27.9	9.25	-7.25	9.25	-8.55	1685.9	425.2	7.3	101.7	1070.3	40.8	1070.3	41.1
GF05024810S	1622	64	66.9	-135.233	North America	101293	5	5.4	5.3	131.5	-7.25	7.9	0.163	1488.8	19.85	-28.55	48.4	9.85	-24.65	12.65	-24.65	662.9	113.1	29.1	50.9	281.3	89.2	269.3	89.2
GF04019459S	6691	301	42.5686	128.059	Asia	36388	1	6	7.4	82.2	4.95	10.5	0.225	1242.3	24.95	-21.55	46.5	20.05	-12.05	20.05	-12.05	785.8	200.3	8.6	92.5	480.7	31.2	480.7	31.2
GF04013466S	4411	125	24.533	101.016	Asia	64681	1	5.6	5	69.4	12.45	10.2	0.482	402.2	20.35	-0.85	21.2	16.75	6.65	16.75	6.65	1378.9	273.3	20	78.1	738.9	71.9	738.9	71.9
GF01012249S	11650	210	67.7667	29.5833	Europe	12290	5	4.7	9.6	209.9	-0.35	5.8	0.186	906	16.55	-14.75	31.3	11.75	-6.85	11.75	-11.75	755.7	99.1	39	32	277.6	122.1	277.6	136.4
GF01014204S	1417	221	37.9133	-119.265	North America	1147	10	5.3	4.8	94.5	0.25	10.9	0.34	770.9	19.25	-12.95	32.2	-8.45	10.65	10.85	-8.45	1394.3	244.1	31.4	69.6	686.3	98.3	104.7	686.3
GF01005987S	13417	216	48.3837	9.35661	Europe	3373	1	5.7	6.9	79	7.55	8.1	0.32	633	20.75	-4.45	25.2	14.15	0.55	15.75	-0.55	926.6	107.3	51.1	23.3	309.9	172	294.8	182.2
GF04009019S	4411	125	24.533	101.016	Asia	66107	1	5.6	5	69.4	12.45	10.2	0.482	402.2	20.35	-0.85	21.2	16.75	6.65	16.75	6.65	1378.9	273.3	20	78.1	738.9	71.9	738.9	71.9
GF03001716S	12853	227	60.55	7.41667	Europe	1191	0	5.5	8.66667	206.2	-3.75	5.2	0.221	632.2	8.45	-15.15	23.6	-3.95	-1.05	5.15	-10.95	2584.4	290.1	118.9	26.1	801.4	397.7	584.4	757.5
GF05026323S	12649	216	45.11	5.9	Europe	14604	5	6	7.5	104.5	2.05	9.6	0.347	667.8	16.05	-11.75	27.8	2.95	-2.75	10.75	-6.45	1904.4	188	126.3	10.6	525.5	426.3	444	455.2
GF01017274S	12605	216	52.25	5.63	Europe	3847	0.333333	4.3	2.6	94	9.85	6.7	0.313	538	21.55	0.25	21.3	6.75	5.85	16.85	3.05	924.1	87.5	48.7	14.3	255.9	189.5	244.8	232.7
GF04013132S	4366	125	27.12	100.17	Asia	265404	1.0101	6.9	5.4	93.6	1.25	9.8	0.351	690.3	12.65	-15.15	27.8	9.65	-7.95	9.65	-7.95	1765.2	443.9	7.7	101.8	1120	42.3	1120	42.3
GF04009486S	4413	125	24.53	101.02	Asia	863888	1	5.6	5.3	72.9	12.25	10.3	0.482	401.6	20.25	-1.05	21.3	16.55	6.55	16.55	6.55	1403.6	276.3	20.4	77.9	749.7	73.1	749.7	73.1
GF04019931S	5830	299	37.0036	117.629	Asia	114237	0	7.8	1.6	9.3	13.85	11	0.287	1015	31.65	-6.75	38.4	26.25	0.05	26.25	0.05	594.4	166.6	5.6	103.8	384	21.3	384	21.3
GF04019269S	6623	301	48.6167	126.183	Asia	31343	0	6.5	8.5	57.7	1.55	10.7	0.2	1541.8	25.45	-28.35	53.8	19.95	-19.65	19.95	-19.65	530.1	151	3.3	108.4	360.8	13.9	360.8	13.9
GF04012822S	4365	125	27.167	100.167	Asia	39607	1.0101	6.8	5.6	97	0.75	9.6	0.344	700.8	12.15	-15.75	27.9	9.25	-7.25	9.25	-8.55	1685.9	425.2	7.3	101.7	1070.3	40.8	1070.3	41.1
GF04009345S	4366	125	27.12	100.17	Asia	995050	1.0101	6.9	5.4	93.6	1.25	9.8	0.351	690.3	12.65	-15.15	27.8	9.65	-7.95	9.65	-7.95	1765.2	443.9	7.7	101.8	1120	42.3	1120	42.3
GF04012117S	4366	125	27.12	100.17	Asia	589967	1.0101	6.9	5.4	93.6	1.25	9.8	0.351	690.3	12.65	-15.15	27.8	9.65	-7.95	9.65	-7.95	1765.2	443.9	7.7	101.8	1120	42.3	1120	42.3
GF05018399S	5791	299	42.2459	117.193	Asia	58521	1	7.6	3.8	25.3	1.95	11	0.244	1239.2	22.65	-22.35	45	16.85	-14.95	16.85	-14.95	528.3	141	2.9	102.5	339.4	11.5	339.4	11.5
GF03001621S	12853	227	60.55	7.41667	Europe	1898	0	5.5	8.66667	206.2	-3.75	5.2	0.221	632.2	8.45	-15.15	23.6	-3.95	-1.05	5.15	-10.95	2584.4	290.1	118.9	26.1	801.4	397.7	584.4	757.5
GF02000668S	4077	209	55.1229	10.2477	Europe	29773	0	5.7	6.1	82.1	8.65	4.5	0.227	569.8	19.75	-0.25	20	13.55	3.75	16.15	1.75	727.8	76.1	36.3	17.7	213.1	137.9	199.1	176.6
GF04016186S	7747	207	49.9854	14.5484	Europe	1978	0	5.8	5.4	46.9	8.95	7.9	0.294	697.8	23.25	-3.75	27	17.95	-0.05	17.95	-0.05	586.9	89.5	26.8	42.5	238.1	92.1	238.1	92.1
GF02000748S	13128	209	57.0449	8.87482	Europe	6108	1	5.4	6.1	111.4	8.85	2.2	0.14	489.2	17.45	1.45	16	10.45	6.55	15.35	3.05	867	112.3	40	26.8	293.9	153.5	232.6	194.3
GF03000734S	13035	216	46.5695	8.37748	Europe	60577	0	5.5	9.2	146.4	1.55	7.9	0.289	688.6	15.45	-11.75	27.2	8.25	-6.05	10.45	-7.15	2312.8	235.1	146.5	11.8	634.6	487.2	607	491
GF05031992S	10399	215	55.0865	25.2375	Europe	4672	1	5.7	12.3	99.1	6.65	6.5	0.228	790.7	21.85	-6.65	28.5	16.75	1.05	16.75	-3.45	721.7	82.1	41.2	22.9	240.4	127.8	240.4	151
GF05031325S	11751	210	63.5998	30.0648	Europe	864	5	4.5	12.2	262.8	2.45	5.7	0.174	951	20.05	-12.65	32.7	14.95	-4.55	14.95	-9.65	737.1	90.3	35.4	28.4	255.9	115.9	255.9	145.7
GF04012940S	4366	125	27.12	100.17	Asia	209091	1.0101	6.9	5.4	93.6	1.25	9.8	0.351	690.3	12.65	-15.15	27.8	9.65	-7.95	9.65	-7.95	1765.2	443.9	7.7	101.8	1120	42.3	1120	42.3
GF04016207S	11370	215	58.2707	27.3264	Europe	18674	1	5.5	11.1	117.3	6.05	5	0.175	822.9	21.15	-7.65	28.8	16.85	-0.25	16.85	-4.25	704.6	94.9	31.2	34	262.4	103.3	262.4	131.6
GF01001159S	5574	40	-32.5659	116.119	Australia	71071	5	6.3	2.1	68.4	16.35	10.9	0.458	442.9	30.25	6.55	23.7	11.05	22.05	22.15	11.05	1052.2	206.5	14.1	79.4	561.1	45.4	60.7	561.1
GF01005858S	1418	221	37.9147	-119.267	North America	34641	10	5.4	4.4	76.4	0.25	10.9	0.339	768.3	19.25	-12.95	32.2	-8.45	10.65	10.75	-8.45	1421	249.4	31.8	69.8	700.8	98.8	105.2	700.8
GF01016493S	1501	221	39.26	-120.78	North America	13590	5	5.8	5.4	87.2	11.05	12	0.401	665.2	28.95	-1.05	30	3.35	19.95	19.95	3.35	2049	394.1	2.6	80	1050.4	36.7	36.7	1050.4
GF03007459S	1825	214	37.0817	-2.97983	Europe	134890	5	6.1	4.9	80.7	7.25	11.5	0.379	655.4	23.55	-6.75	30.3	0.45	16.35	16.35	-0.45	710.8	111.9	6.1	50.9	287.4	52.2	52.2	261
GF05011617S	5884	303	29.277	118.091	Asia	1788	1	4.8	3.5	53.4	15.75	7.9	0.27	760.1	29.55	0.15	29.4	19.55	11.65	25.05	5.65	2704.9	497.4	70.3	56.3	1206.3	290.1	994	377.5
GF01001357S	5586	40	-32.5227	116.172	Australia	25943	5	6.1	2.3	67.8	16.45	11	0.459	444	30.45	6.55	23.9	11.15	22.15	22.25	11.15	978.9	193.1	13.4	79.8	525.1	41.9	55.3	525.1
GF04015171S	10631	215	59.1359	26.1634	Europe	3168	0	6.1	9.2	123	5.15	6.5	0.22	792.1	20.85	-8.75	29.6	15.65	-0.85	15.65	-4.65	725.3	97	32	34.5	262.3	104.5	262.3	134.9
GF04009424S	4366	125	27.12	100.17	Asia	926928	1.0101	6.9	5.4	93.6	1.25	9.8	0.351	690.3	12.65	-15.15	27.8	9.65	-7.95	9.65	-7.95	1765.2	443.9	7.7	101.8	1120	42.3	1120	42.3
GF04013267S	4473	124	21.61	101.57	Asia	21885	4	5	3.2	42.2	22.05	9.4	0.493	326.9	29.75	10.65	19.1	25.25	17.25	25.25	17.25	1887.7	391.9	22.8	81	1030.3	80.7	889.7	80.7
GF03009517S	4740	298	30.87	106.05	Asia	17847	0	6.7	3.5	29.6	17.95	7.2	0.263	709.1	30.75	3.25	27.5	26.85	8.55	26.85	8.55	1095	209.8	16.8	72.3	552.2	55.6	552.2	55.6
GF04013822S	4473	124	21.61	101.57	Asia	31485	4	5	3.2	42.2	22.05	9.4	0.493	326.9	29.75	10.65	19.1	25.25	17.25	25.25	17.25	1887.7	391.9	22.8	81	1030.3	80.7	889.7	80.7
GF04012875S	4413	125	24.53	101.02	Asia	286517	1	5.6	5.3	72.9	12.25	10.3	0.482	401.6	20.25	-1.05	21.3	16.55	6.55	16.55	6.55	1403.6	276.3	20.4	77.9	749.7	73.1	749.7	73.1
GF03000239S	10225	215	60.2911	24.4511	Europe	45996	5	4.6	9.8	217.4	5.05	5.9	0.201	790.1	20.75	-8.85	29.6	10.55	-1.45	15.65	-4.65	774.1	91.3	34.7	28.9	246.5	120.9	239.1	174.7
GF01001222S	5426	40	-30.1066	115.15	Australia	55197	0	6.2	1.5	36.5	18.65	9.1	0.431	405.7	30.55	9.45	21.1	13.65	23.65	23.95	13.65	624.1	128.7	8.6	84.2	349.6	34.9	42.3	349.6
GF04009232S	4413	125	24.53	101.02	Asia	311366	1	5.6	5.3	72.9	12.25	10.3	0.482	401.6	20.25	-1.05	21.3	16.55	6.55	16.55	6.55	1403.6	276.3	20.4	77.9	749.7	73.1	749.7	73.1
GF04009511S	4473	124	21.61	101.57	Asia	206039	4	5	3.2	42.2	22.05	9.4	0.493	326.9	29.75	10.65	19.1	25.25	17.25	25.25	17.25	1887.7	391.9	22.8	81	1030.3	80.7	889.7	80.7
GF03007581S	10105	208	52.86	23.88	Europe	43412	1	5	7.6	80.2	7.45	7.1	0.248	787.5	22.85	-5.75	28.6	16.15	2.15	17.55	-2.65	622.3	78.8	32.1	29.9	220.3	107.7	218.6	115.5
GF04005350S	8842	212	49.3077	16.6178	Europe	2240	0	5.4	6.5	53.1	8.05	7.6	0.278	719.9	22.45	-5.05	27.5	17.25	0.05	17.25	-1.25	605.1	81.2	28.3	36.9	231.2	97.9	231.2	98.5
GF04013513S	4413	125	24.53	101.02	Asia	90090	1	5.6	5.3	72.9	12.25	10.3	0.482	401.6	20.25	-1.05	21.3	16.55	6.55	16.55	6.55	1403.6	276.3	20.4	77.9	749.7	73.1	749.7	73.1
GF01005652S	2036	211	53.1697	-3.72182	Europe	74257	0	5.5	7.2	111.6	8.85	6	0.346	397.8	17.95	0.75	17.2	6.75	10.15	14.15	4.05	1386.8	159.2	82	25.7	472.5	247.9	273.2	410.7
GF05005914S	13512	209	51.675	9.55525	Europe	63104	5	5.2	5.9	94.8	8.35	6.9	0.295	595.6	21.15	-2.15	23.3	1.95	4.15	16.05	0.75	982.7	96	57.2	12.9	278.9	210.3	260.7	257.9
GF01012592S	7536	51	35.9149	138.798	Asia	33253	1	5.2	6.3	87.3	4.55	8.6	0.259	842.7	19.55	-13.75	33.3	15.05	-6.35	15.05	-6.35	2106.5	356.6	47.2	60.6	974.7	166	974.7	166
GF01019529S	6006	303	32.0407	118.869	Asia	18265	0	6.7	2.6	15.3	15.95	8.4	0.256	870.9	31.35	-1.65	33	26.75	4.35	26.75	4.35	1250.4	242.4	34.5	57.3	598.3	150.8	598.3	150.8
GF05031465S	9781	213	37.2752	22.5797	Europe	10256	5	6.6	4.5	59.5	10.25	9.8	0.359	624.2	24.65	-2.55	27.2	4.25	18.45	18.45	2.55	866.7	149.2	19.2	61.4	412.6	65.8	65.8	357.3
GF05018461S	5276	299	38.3164	113.432	Asia	36770	1	7.5	3.3	30.5	8.85	10.8	0.283	988.8	26.05	-12.15	38.2	20.85	-4.55	20.85	-4.55	561.2	135.6	4.5	96.7	347.4	18	347.4	18
GF05031360S	8960	208	59.7972	16.8533	Europe	7746	0	4.7	8.7	115.8	5.85	7.2	0.254	730.1	21.55	-6.65	28.2	15.65	0.45	15.65	-3.15	662.5	82.7	32.8	29.9	236.1	107.7	236.1	125.9
GF01001606S	6152	40	-33.8095	119.435	Australia	50379	0	6.6	1.4	27	15.35	9.9	0.509	314.2	26.35	6.85	19.5	11.35	19.15	19.35	11.35	444.8	49.5	23.6	23	141.1	81.3	91.4	141.1
GF05019921S	7380	207	47.05	13	Europe	34988	0	5.3	10.3	99.9	-2.85	8.6	0.306	696.6	11.15	-16.75	27.9	6.15	-11.85	6.15	-11.85	2067.6	274.2	96.6	32	764.5	332.1	764.5	332.1
GF04012289S	4411	125	24.533	101.016	Asia	27651	1	5.6	5	69.4	12.45	10.2	0.482	402.2	20.35	-0.85	21.2	16.75	6.65	16.75	6.65	1378.9	273.3	20	78.1	738.9	71.9	738.9	71.9
GF04003528S	7697	212	57.5598	14.24	Europe	1560	5	4.5	6.3	156.8	6.25	6.6	0.256	666.5	20.65	-5.15	25.8	15.05	1.05	15.05	-1.95	825.5	89.8	44.2	22.1	256.6	140.9	256.6	182.1
GF01001248S	7511	193	-34.7733	138.692	Australia	37496	0	6.2	2	45.8	15.65	8.8	0.422	416	27.55	6.65	20.9	10.35	20.85	20.95	10.35	639.3	92.7	19.2	49.3	269.7	67.9	74.3	269.7
GF03006581S	6717	301	42.4	128.083	Asia	7733	1	5.8	6.2	106.1	4.55	9.7	0.217	1224.2	24.35	-20.55	44.9	19.55	-12.05	19.55	-12.05	901.9	232.9	10.5	91.5	544.1	38.2	544.1	38.2
GF01005805S	1435	221	37.9187	-119.272	North America	40016	10	5.3	4.5	80.3	-0.05	10.9	0.337	775.1	19.15	-13.25	32.4	-8.75	10.45	10.65	-8.75	1439.5	252.1	32.7	69.6	708.5	101.7	108	708.5
GF04012372S	4413	125	24.53	101.02	Asia	342012	1	5.6	5.3	72.9	12.25	10.3	0.482	401.6	20.25	-1.05	21.3	16.55	6.55	16.55	6.55	1403.6	276.3	20.4	77.9	749.7	73.1	749.7	73.1
GF04015650S	11295	215	58.2839	27.2861	Europe	10484	1	5.6	11	128.6	6.05	5.1	0.178	826.3	21.25	-7.65	28.9	16.95	-0.25	16.95	-4.15	698.2	94	30.9	34.1	260	102.3	260	129.9
GF04001843S	13493	216	48.4218	9.49867	Europe	45251	1	6.5	6.7	87.7	7.45	8	0.316	634.8	20.65	-4.55	25.2	14.05	0.35	15.65	-0.65	954	106.2	54.5	21.3	311.9	182.6	300.1	193.2
GF01000962S	8379	192	-35.8769	149.01	Australia	141005	5	5.4	3.4	72.9	9.85	10.3	0.426	485.1	23.45	-0.75	24.2	12.35	10.05	16.05	3.55	760	77.6	45.9	14.4	221.1	151.5	208.5	188.7
GF04012449S	4366	125	27.12	100.17	Asia	755138	1.0101	6.9	5.4	93.6	1.25	9.8	0.351	690.3	12.65	-15.15	27.8	9.65	-7.95	9.65	-7.95	1765.2	443.9	7.7	101.8	1120	42.3	1120	42.3
GF04009174S	4366	125	27.12	100.17	Asia	633819	1.0101	6.9	5.4	93.6	1.25	9.8	0.351	690.3	12.65	-15.15	27.8	9.65	-7.95	9.65	-7.95	1765.2	443.9	7.7	101.8	1120	42.3	1120	42.3
GF01012655S	7576	51	35.9174	138.818	Asia	14186	1	5.4	6.3	74.5	7.95	8.6	0.26	834.6	22.95	-10.05	33	18.45	-2.75	18.45	-2.75	1959.1	335.2	42.9	61.8	914.9	150.1	914.9	150.1
GF05022416S	3474	203	47.8273	-79.2874	North America	17023	0	5.2	4.3	72.9	2.85	8.7	0.209	1109.2	22.65	-18.75	41.4	15.35	-11.15	16.25	-12.25	973.8	108.9	47.9	25.7	322.6	161.9	309.8	174.1
GF05003815S	6847	207	50.5903	13.2531	Europe	2196	5	5.1	7.3	100.2	5.85	7.2	0.293	639.4	19.05	-5.65	24.7	14.05	1.25	14.05	-2.25	1097.2	129.3	68.6	20.1	355.4	225.3	355.4	244.9
GF05006551S	9358	210	64.1032	19.613	Europe	24521	5	4.4	8.7	203.6	2.65	6.9	0.223	854	19.35	-11.55	30.9	12.35	-3.45	14.05	-8.05	761	101.7	34.2	33.5	277.5	116.6	267.2	144.7
GF04013677S	4473	124	21.61	101.57	Asia	99758	4	5	3.2	42.2	22.05	9.4	0.493	326.9	29.75	10.65	19.1	25.25	17.25	25.25	17.25	1887.7	391.9	22.8	81	1030.3	80.7	889.7	80.7
GF04016999S	10228	215	58.886	24.4728	Europe	1157	0	5.4	8.1	125.6	5.85	6.8	0.234	761.8	21.35	-7.75	29.1	10.95	4.95	15.95	-3.55	813.1	98.3	37.1	29.5	267.1	126.6	264.7	176.7
GF01004565S	12580	216	51.2361	5.26389	Europe	846	1	5	3.7	46.8	10.35	7.1	0.323	551	22.45	0.45	22	4.45	6.45	17.55	3.35	867.6	83.4	49.6	11.8	240	186.3	226.7	225.6
GF01014508S	8251	234	-6.63903	146.909	Australia	4412	1.05263	5.2	4.6	99.6	24.75	4.7	0.708	67.7	28.25	21.55	6.7	25.05	24.55	25.55	23.85	2695.6	260.1	182	11.9	717.3	593.9	700	716.7
GF01006499S	5206	297	22.5667	112.833	Asia	23969	0	5.5	2.8	26.9	22.85	7.1	0.337	520.1	31.45	10.35	21.1	27.95	17.05	28.75	15.55	2126.7	356.6	32	69.2	965.2	113.4	953	135.2
GF05000534V	10916	215	58.37	26.58	Europe	4407	1	6.2	11.1	106.1	5.85	6.4	0.216	805.1	21.45	-8.25	29.7	16.35	-0.15	16.35	-4.25	695.2	90.3	29.7	32.3	250.2	102.9	250.2	132.2
GF01002576S	8632	192	-35.1281	150.757	Australia	15862	1	5.5	3.5	92.3	17.05	3.5	0.295	292	22.65	10.65	12	15.85	14.85	20.75	13.25	1286.3	142.5	73	21.3	408.1	250.1	317.8	318.1
GF04003542S	7711	208	58.3543	14.3	Europe	737	5	4.6	8	111.8	6.45	4.5	0.19	662.5	19.55	-4.35	23.9	15.45	0.55	15.45	-1.35	701.4	91.5	35.7	31.4	255.8	111.1	255.8	129.1
GF04003041S	5178	297	23.1667	112.167	Asia	67745	0	5.3	3.6	39.7	21.95	7.2	0.329	546.9	30.95	9.15	21.8	27.25	15.95	28.25	14.35	1545.8	248.5	29.3	60.4	696	118.8	638.6	151.2
GF05018505S	4617	302	29.57	102	Asia	80746	1	5.6	8	89.6	5.65	8.3	0.314	599.9	16.05	-10.45	26.5	12.85	-2.65	12.85	-2.65	2355.3	440.7	13.2	80.5	1244.6	59.9	1244.6	59.9
GF05028082S	6537	301	42.42	122.3	Asia	58429	0	7.7	2.6	11.5	8.55	10.5	0.237	1235.9	28.55	-15.95	44.5	23.45	-8.15	23.45	-8.15	501.4	139.9	2.8	104	331.3	8.7	331.3	8.7
GF05031438S	12810	216	52.0188	6.45866	Europe	7335	1	5.5	4.2	66.7	10.05	6.9	0.311	557.8	22.25	0.15	22.1	17.25	6.05	17.25	2.95	860.5	82.4	44.4	14.3	235.8	172.9	235.8	215.6
GF04003488S	8539	208	59.1136	15.78	Europe	1880	0	4.6	8.1	144.8	6.35	6.5	0.24	709.7	21.35	-5.55	26.9	15.85	0.95	15.85	-2.35	664.7	80	34.8	26.5	225.3	111.2	225.3	132
GF01002865S	9147	210	65.9451	17.8711	Europe	2675	5	4.75	9.7	219.725	1.15	5.2	0.179	848.2	16.25	-12.85	29.1	12.35	-4.95	12.35	-9.55	797.5	131.9	35.1	40.9	320.5	118.5	320.5	141.5
GF01000908S	8260	230	-42.3984	147.08	Australia	107747	1	5.9	2.7	70.8	10.05	8.1	0.467	312.8	19.75	2.45	17.3	7.85	14.05	14.15	6.15	568.6	59.2	35	15.5	170.7	118.2	131.8	152.2
GF05020057S	9532	208	55.9886	21.0764	Europe	1817	0	6.2	8.3	98	7.75	5.4	0.219	688.6	21.05	-3.75	24.8	8.55	2.05	16.75	-0.65	807.9	98.8	33.5	31.4	277.3	123.8	227.8	177.3
GF05031255S	9158	208	63.7614	17.9808	Europe	4302	5	4.6	9.4	219.3	2.05	6.6	0.226	814.5	18.05	-11.35	29.4	11.55	-3.75	12.95	-8.05	877.7	119.2	44.3	31.6	311.4	138.9	308.8	172.8
GF05025794S	12869	216	46.29	7.87	Europe	27677	5	6.2	5.9	92.2	6.65	9	0.3	747.6	21.45	-8.35	29.8	13.95	-1.35	16.15	-3.15	766	84.4	44	14.7	217.8	159.1	200.7	161.2
GF05013703S	8061	194	-37.557	145.549	Australia	4884	1	5	4.6	131.6	9.75	8.9	0.424	410.5	22.15	1.25	20.9	5.15	15.05	15.05	4.55	1318.3	147	59.7	23.8	422.2	218.5	243.5	419.3
GF01016420S	3609	112	47.57	-82.85	North America	9933	5	5.3	4.6	60	2.75	9.4	0.225	1086.2	23.15	-18.55	41.7	14.85	-10.45	16.05	-11.85	905.9	101.1	47.3	23.5	283	159.6	281.6	164.8
GF04000126S	9559	210	69.518	21.318	Europe	1500	5	5.4	10.2	201.4	-0.65	4.9	0.176	802	13.85	-13.95	27.8	9.35	-2.25	10.35	-10.15	802.5	96.6	38.9	27.5	252.3	127.6	233	222.5
GF01005518S	1908	211	51.8286	-3.08972	Europe	54536	0	6.1	6.8	61.8	9.85	6.6	0.356	434.2	19.85	1.25	18.6	7.45	15.65	15.65	4.55	1128.9	134.5	62.9	25	378.3	206.5	206.5	332.6
GF04016593S	11374	215	58.2901	27.3267	Europe	1351	1	5.4	11.2	134.5	6.05	5	0.173	825.9	21.25	-7.65	28.9	16.95	-0.25	16.95	-4.15	704.4	95	31	34.2	262.5	102.8	262.5	131.1
GF01002226S	7905	194	-37.8392	142.087	Australia	30479	0	6	3.1	72.1	12.75	8.7	0.45	349.8	24.65	5.35	19.3	8.95	17.35	17.35	8.45	684.8	85.5	28.6	30.3	237.9	104.7	104.7	236.7
GF03009599S	13262	235	43.94	87.35	Asia	9995	0	8.1	2.3	27.2	8.05	11.9	0.258	1331.8	30.75	-15.45	46.2	22.15	-10.35	23.95	-10.35	248.9	32.6	9.1	37.5	91.9	32.9	83	32.9
GF04010653S	4366	125	27.12	100.17	Asia	1030252	1.0101	6.9	5.4	93.6	1.25	9.8	0.351	690.3	12.65	-15.15	27.8	9.65	-7.95	9.65	-7.95	1765.2	443.9	7.7	101.8	1120	42.3	1120	42.3
GF05012619S	8757	208	59.8497	16.2441	Europe	5763	0	4.4	8.7	163.5	5.75	6.7	0.241	731.1	21.25	-6.55	27.8	15.55	0.35	15.55	-3.25	734.3	87.1	37.3	27.6	254.4	121.7	254.4	143.3
GF04003314S	6552	301	41.27	123.22	Asia	16474	1	6.6	2.8	26.8	9.45	10.3	0.228	1220.7	28.85	-16.45	45.3	24.15	-7.25	24.15	-7.25	728.8	184.3	8.2	94	441.7	29.5	441.7	29.5
GF01012112S	6249	29	36.7812	12.0118	Europe	291671	0	6.6	5.3	86.9	15.75	1.6	0.108	456.8	23.55	9.15	14.4	12.15	21.15	21.95	10.35	688.8	110	3.4	72.3	329.2	15	90.4	222
GF01014555S	5304	238	-0.05611	114.01	Asia	3687	4	4.8	4.9	95.2	25.65	7.5	0.894	16.6	30.05	21.65	8.4	25.85	25.55	25.85	25.45	3637.7	395.6	202.3	20.2	1069.8	675.3	1069.8	1049.7
GF01016058S	2734	280	-54.5678	-67.2395	South America	42758	1	5.7	10.3	162.7	4.55	6.9	0.387	376.1	13.05	-4.85	17.9	8.55	2.55	9.15	-0.55	698.4	83.7	40.4	21.4	222.1	132.7	222	152.1
GF04016034S	11266	215	57.9211	27.1859	Europe	3563	5	5.5	13	100.8	5.85	6.4	0.214	818.1	21.65	-8.25	29.9	16.45	-0.05	16.45	-4.45	700.3	89.8	32.3	32.3	258.3	105.8	258.3	133.2
GF04013742S	4365	125	27.167	100.167	Asia	42614	1.0101	6.8	5.6	97	0.75	9.6	0.344	700.8	12.15	-15.75	27.9	9.25	-7.25	9.25	-8.55	1685.9	425.2	7.3	101.7	1070.3	40.8	1070.3	41.1
GF04012181S	4365	125	27.167	100.167	Asia	50771	1.0101	6.8	5.6	97	0.75	9.6	0.344	700.8	12.15	-15.75	27.9	9.25	-7.25	9.25	-8.55	1685.9	425.2	7.3	101.7	1070.3	40.8	1070.3	41.1
GF05012297S	9444	206	41.8694	2.87528	Europe	245876	5	7.1	3.4	52.1	15.25	8.5	0.342	569.2	28.25	3.55	24.7	16.15	22.85	22.85	8.25	663.2	92.8	25.8	28.4	223.7	111.5	111.5	154.4
GF04000184S	3003	97	42.4836	-72.1875	North America	15479	1	4.8	13.7	202.8	8.55	9.1	0.255	901.9	26.15	-9.55	35.7	20.05	-2.35	20.05	-3.15	1211.7	112.6	87.2	7.9	324.3	271	324.3	271.1
GF01016118S	2766	280	-54.3472	-68.8235	South America	49806	1	5.9	12.7	195.1	2.35	5.2	0.353	315.7	9.35	-5.35	14.7	4.85	-1.05	6.35	-1.85	1265	128.1	82.9	11.6	342.9	278.7	339.2	303.7
GF01001186S	7480	193	-35.0857	138.659	Australia	85578	1	5.9	2.8	73.5	14.35	7.9	0.415	370.3	25.45	6.35	19.1	9.65	19.05	19.15	9.65	792.7	123.2	20.9	56.3	355.4	74.6	80.4	355.4
GF04018871S	1316	220	62.5208	-116.47	North America	14432	5	7	2.7	87.7	-4.05	8.3	0.167	1479.3	22.15	-27.85	50	12.45	-14.25	14.85	-23.05	456.4	69.5	15.9	46.6	188.7	56.4	188.4	71.1
GF04019598S	6706	301	42.567	128.064	Asia	11146	1	6	7.4	82.2	4.95	10.5	0.225	1242.3	24.95	-21.55	46.5	20.05	-12.05	20.05	-12.05	785.8	200.3	8.6	92.5	480.7	31.2	480.7	31.2
GF04001627S	4107	209	51.2426	10.3129	Europe	27469	0	6	7.2	84.2	7.75	7.2	0.301	611.9	20.75	-3.15	23.9	14.15	3.45	15.75	-0.05	837.6	81.7	52.9	13.9	242.5	176.7	236.3	196.6
GF05028350S	13663	216	46.77	9.87	Europe	691	0	5.1	9.9	95.1	-0.25	10	0.329	723.6	14.25	-16.05	30.3	8.75	-5.15	8.75	-9.85	1627.6	215.5	87.7	32.4	614.7	287.3	614.7	291.2
GF04013430S	4365	125	27.167	100.167	Asia	25466	1.0101	6.8	5.6	97	0.75	9.6	0.344	700.8	12.15	-15.75	27.9	9.25	-7.25	9.25	-8.55	1685.9	425.2	7.3	101.7	1070.3	40.8	1070.3	41.1
GF04000785S	3841	239	39.0833	-96.5833	North America	25364	0	6.6	3.2	43.6	12.65	10.3	0.279	968.5	31.85	-5.15	37	22.55	-0.25	24.95	-0.25	934.6	152.5	18.4	54	401.7	75.7	383.4	75.7
GF04010825S	4473	124	21.61	101.57	Asia	402262	4	5	3.2	42.2	22.05	9.4	0.493	326.9	29.75	10.65	19.1	25.25	17.25	25.25	17.25	1887.7	391.9	22.8	81	1030.3	80.7	889.7	80.7
GF01002151S	7223	241	-13.517	132.457	Australia	34334	0	6.1	1.8	20.8	27.25	11.2	0.571	195.1	36.95	17.35	19.6	27.85	24.45	29.55	24.45	1407.5	332	1	107.1	900.5	5.9	185.2	5.9
GF05021307S	6673	218	36.8114	127.533	Asia	23614	0	5.7	4.1	64.1	11.25	9.5	0.266	945.8	27.45	-8.25	35.7	22.45	-1.35	22.95	-1.35	1323.6	332.6	24.8	91.8	789.6	78.7	776.3	78.7
GF04013186S	4411	125	24.533	101.016	Asia	32985	1	5.6	5	69.4	12.45	10.2	0.482	402.2	20.35	-0.85	21.2	16.75	6.65	16.75	6.65	1378.9	273.3	20	78.1	738.9	71.9	738.9	71.9
GF05024549S	10071	210	68.767	23.74	Europe	997	5	5.2	9.3	187.8	-1.25	5.7	0.187	885.3	15.05	-15.45	30.5	10.85	-7.75	10.85	-11.85	587.4	100	25.9	50.4	258.3	80.5	258.3	84.9
GF04010628S	4473	124	21.61	101.57	Asia	107578	4	5	3.2	42.2	22.05	9.4	0.493	326.9	29.75	10.65	19.1	25.25	17.25	25.25	17.25	1887.7	391.9	22.8	81	1030.3	80.7	889.7	80.7
GF02001368S	1615	225	54.3333	-123.267	North America	184542	5	6	7.8	34.4	3.75	9.5	0.278	865.1	21.55	-12.55	34.1	3.65	-1.05	14.75	-7.55	714.6	78.8	39.4	21.1	213.1	126.4	192	178.1
GF05028139S	13228	137	28.3667	85.4333	Asia	80604	0	6.4	4.9	78.6	4.15	9.8	0.373	609.1	14.75	-11.55	26.3	11.75	-2.05	11.75	-3.65	1729.3	450.6	11.7	107.6	1166.4	56.9	1166.4	77.7
GF05031757S	11726	216	44.6901	3.80972	Europe	2906	2	6	7.6	100.4	7.55	8	0.326	582.4	20.95	-3.65	24.6	8.05	15.35	15.35	0.45	1257	159.1	56.6	31.6	441.7	218	218	278.5
GF05000620V	12478	258	43.06	42.91	Europe	9142	2	5.3	7.1	100.9	-0.25	8.7	0.275	834.2	15.25	-16.45	31.7	10.45	-9.55	10.45	-10.95	1805.5	191.5	94.5	16.7	530.1	348.2	530.1	355.8
GF04015824S	10694	215	57.5944	26.2998	Europe	2264	0	5.6	12.7	141.9	5.95	6.8	0.227	802.6	21.75	-8.05	29.8	16.35	0.05	16.35	-4.15	690.1	80.8	33	26.9	232.9	110.8	232.9	141.4
GF04016658S	10043	215	58.5424	23.7194	Europe	2855	0.333333	6.3	10.2	104.8	6.55	4.1	0.16	728.3	19.75	-5.75	25.5	12.45	4.25	16.15	-2.25	666.2	79.5	31.8	30.6	223.7	101.6	210.2	123.6
GF03007059S	13617	216	46.7346	9.85303	Europe	13114	0	4.8	10.7	93.2	-0.65	9.9	0.326	724.7	13.95	-16.45	30.4	8.45	-8.65	8.45	-10.25	1621.6	211.3	83.6	31.9	604	279.1	604	283.7
GF04013288S	4365	125	27.167	100.167	Asia	50209	1.0101	6.8	5.6	97	0.75	9.6	0.344	700.8	12.15	-15.75	27.9	9.25	-7.25	9.25	-8.55	1685.9	425.2	7.3	101.7	1070.3	40.8	1070.3	41.1
GF04000945S	9280	210	68.3304	18.8481	Europe	1160	10	5.3	8.8	197.8	-0.35	4.9	0.174	783.1	13.95	-13.85	27.8	9.45	-2.15	10.25	-9.65	772.3	111.1	34.2	31.9	270.7	121.7	259	189.7
GF04016289S	10725	215	59.0713	26.3494	Europe	4577	0	6.4	10.2	124.1	5.25	6.4	0.217	795.7	20.85	-8.75	29.6	15.65	-0.75	15.65	-4.75	714.4	95.8	31.1	34.3	259.7	103.3	259.7	133.8
GF05025978S	12868	216	47.22	7.82	Europe	34898	0	5.2	7.5	80.4	9.75	8.3	0.321	646.9	23.05	-2.95	26	16.65	2.85	18.15	1.45	1159.1	118.7	70.4	17.2	351.7	234.1	351.1	247.1
GF05022685S	9109	210	65.9167	17.7167	Europe	1410	0	4.8	9.4	207.2	1.05	5.5	0.187	857.1	16.45	-13.15	29.6	12.45	-4.95	12.45	-9.65	836	138.5	36.9	40.8	335	124.2	335	147.8
GF04010887S	4473	124	21.61	101.57	Asia	750488	4	5	3.2	42.2	22.05	9.4	0.493	326.9	29.75	10.65	19.1	25.25	17.25	25.25	17.25	1887.7	391.9	22.8	81	1030.3	80.7	889.7	80.7
GF05021285S	6649	218	36.2879	126.969	Asia	32157	0	5.7	3.1	36.1	12.65	9.2	0.264	937	28.75	-5.95	34.7	24.35	0.25	24.35	0.25	1347.3	314.8	28.8	85.6	772.4	91.7	772.4	91.7
GF04000850S	3841	239	39.0833	-96.5833	North America	1872	0	6.6	3.2	43.6	12.65	10.3	0.279	968.5	31.85	-5.15	37	22.55	-0.25	24.95	-0.25	934.6	152.5	18.4	54	401.7	75.7	383.4	75.7
GF01004709S	12580	216	51.2361	5.26389	Europe	1034	1	5	3.7	46.8	10.35	7.1	0.323	551	22.45	0.45	22	4.45	6.45	17.55	3.35	867.6	83.4	49.6	11.8	240	186.3	226.7	225.6
GF03006474S	5138	297	26.8167	110.883	Asia	21908	1	6.1	5.2	38.8	16.95	7.5	0.257	762.4	30.65	1.65	29	21.25	8.55	26.45	6.85	1730.4	243.5	59	38.8	657.5	243.1	589.5	266.4
GF04015919S	11395	215	57.9485	27.3418	Europe	2790	1	5.2	11.6	117.3	5.95	6.2	0.209	821	21.65	-8.15	29.8	16.65	-0.05	16.65	-4.35	690.6	89.5	32.3	32.5	255.9	104.8	255.9	131
GF03007022S	13726	216	46.8021	9.90914	Europe	18071	0	5.2	10	90.6	-1.45	10	0.33	724.6	13.15	-17.25	30.4	7.55	-6.35	7.55	-11.05	1673.5	222.4	93.5	31.9	631.2	300.1	631.2	307.8
GF01002064S	8379	192	-35.8769	149.01	Australia	49501	5	5.4	3.4	72.9	9.85	10.3	0.426	485.1	23.45	-0.75	24.2	12.35	10.05	16.05	3.55	760	77.6	45.9	14.4	221.1	151.5	208.5	188.7
GF04017260S	10902	215	58.255	26.5717	Europe	647	1	5.9	11.9	104.8	5.75	6.3	0.215	802.3	21.35	-8.15	29.5	16.25	-0.15	16.25	-4.25	707.9	90.6	31	31.3	251.8	106.6	251.8	136.6
GF02000576S	13068	209	57.0374	8.56082	Europe	10870	0	5.3	5.9	101.6	8.75	3.5	0.204	499.4	18.15	0.85	17.3	10.05	10.05	15.35	2.85	854.3	111.4	40.2	27.7	291.9	149.2	224.4	195.2
GF05005395S	6674	301	45.3333	127.5	Asia	65234	0	6.2	7.6	78.7	3.15	10.3	0.205	1395.5	25.15	-25.25	50.4	20.05	-15.95	20.05	-15.95	700.8	194.6	6.1	103.8	462.4	23	462.4	23
GF04009874S	4473	124	21.61	101.57	Asia	495826	4	5	3.2	42.2	22.05	9.4	0.493	326.9	29.75	10.65	19.1	25.25	17.25	25.25	17.25	1887.7	391.9	22.8	81	1030.3	80.7	889.7	80.7
GF01019039S	13883	300	34.1	96.2	Asia	47916	3	7.4	4.5	55.4	-4.95	13.7	0.354	892.9	12.45	-26.25	38.7	6.55	-15.65	6.55	-15.65	618.8	131.4	4.7	97.2	375.8	17.4	375.8	17.4
GF05025520S	9527	248	-31.3088	20.9733	Africa	83540	0	7.8	0.5	5	17.25	14.7	0.507	549.9	31.95	3.05	28.9	20.95	11.65	24.05	9.85	185.3	29.6	8.5	42.3	76.4	27.3	54.8	29.7
GF04008413S	7569	51	35.9226	138.81	Asia	12780	1	5.3	6.3	78.7	6.65	8.6	0.259	837.9	21.65	-11.45	33.1	17.15	-4.15	17.15	-4.15	2018.8	345.1	44.1	61.7	942.4	154.9	942.4	154.9
GF05020466S	4369	300	38.4083	100.242	Asia	60465	0	7.4	4.4	46.8	-9.75	13	0.312	1042.6	10.35	-31.45	41.8	3.95	-21.45	3.95	-22.75	1053.8	246	5.4	100.1	665.3	22.1	665.3	23.9
GF04009435S	4366	125	27.12	100.17	Asia	922674	1.0101	6.9	5.4	93.6	1.25	9.8	0.351	690.3	12.65	-15.15	27.8	9.65	-7.95	9.65	-7.95	1765.2	443.9	7.7	101.8	1120	42.3	1120	42.3
GF05025962S	12809	216	46.49	6.43	Europe	23901	0	6.4	7	79.8	11.45	6.1	0.266	615	23.05	0.05	23	8.05	6.95	19.55	3.75	1426.3	140	99	10.1	396.8	311.4	348.5	357.6
GF04011682S	4365	125	27.167	100.167	Asia	31594	1.0101	6.8	5.6	97	0.75	9.6	0.344	700.8	12.15	-15.75	27.9	9.25	-7.25	9.25	-8.55	1685.9	425.2	7.3	101.7	1070.3	40.8	1070.3	41.1
GF04010516S	4413	125	24.53	101.02	Asia	487119	1	5.6	5.3	72.9	12.25	10.3	0.482	401.6	20.25	-1.05	21.3	16.55	6.55	16.55	6.55	1403.6	276.3	20.4	77.9	749.7	73.1	749.7	73.1
GF03006559S	5310	296	26.5	114.05	Asia	21925	1	5	4.9	70.7	14.35	7.7	0.286	675.7	26.85	0.05	26.8	18.45	10.45	22.65	5.25	2276.8	304.8	62	42.6	873.5	269.2	737	336
GF04020337S	5234	304	30.3925	113.099	Asia	4108	0	7.1	2.9	21.1	17.05	8.6	0.271	835.9	31.45	-0.35	31.8	25.65	7.65	27.45	5.95	1365.2	212	32.4	50.1	586.1	147.8	552	149.6
GF05006060S	5340	304	28.56	114.58	Asia	21125	1	5	4.3	59	15.45	7.7	0.265	756.8	29.25	0.05	29.2	19.65	11.25	24.75	5.35	2286.6	379.5	63.8	50.2	990.2	279.7	808	315.5
GF04016815S	11307	215	58.2676	27.2916	Europe	534	1	5.6	10.9	106.9	6.05	5.2	0.178	822.8	21.25	-7.65	28.9	16.85	-0.25	16.85	-4.25	698.6	94	31	34	260.2	102.6	260.2	130.4
GF05000422V	12643	216	49.62	5.89	Europe	13380	0	5.6	6.2	53.6	8.95	7.1	0.31	586	21.55	-1.35	22.9	2.55	12.05	16.65	1.55	1005.3	112.5	62.2	17.6	309.2	210.7	225.6	302.1
GF04017011S	10365	215	57.0466	25.0773	Europe	4744	1	5.5	11.8	107.2	5.95	6.7	0.231	781.8	21.35	-7.45	28.8	16.05	0.15	16.05	-3.95	854.1	93.5	38.2	25.3	271.3	137.1	271.3	191.4
GF01018031S	8512	212	50.7217	15.7063	Europe	2388	5	5.4	7.2	85	2.65	7	0.292	617.9	15.25	-8.55	23.8	10.65	-2.25	10.65	-5.05	1498.3	182.7	81.2	20.9	482.3	302.8	482.3	365.7
GF03007117S	13689	216	46.8009	9.90362	Europe	12835	0	5	9.7	90.9	-0.25	10	0.328	722.4	14.35	-16.05	30.4	8.75	-5.05	8.75	-9.85	1589.5	210.6	89.1	31.7	598.2	285.3	598.2	293.5
GF01004632S	12580	216	51.2361	5.26389	Europe	671	1	5	3.7	46.8	10.35	7.1	0.323	551	22.45	0.45	22	4.45	6.45	17.55	3.35	867.6	83.4	49.6	11.8	240	186.3	226.7	225.6
GF04017460S	10076	215	59.1829	23.7692	Europe	513	5	6.1	9	115	6.15	3.4	0.138	715.4	18.65	-5.85	24.5	12.35	3.35	15.55	-2.55	711	87.6	31.8	32.4	247	103.4	216.2	132.6
GF05026165S	12868	216	47.22	7.82	Europe	23850	0	5.2	7.5	80.4	9.75	8.3	0.321	646.9	23.05	-2.95	26	16.65	2.85	18.15	1.45	1159.1	118.7	70.4	17.2	351.7	234.1	351.1	247.1
GF04016920S	11472	215	59.0773	27.4879	Europe	2368	5	5	11.4	177.2	5.65	4.9	0.17	832	21.05	-8.05	29.1	16.65	-1.05	16.65	-4.55	732.2	99.1	30.7	35.8	270.8	103.2	270.8	132.2
GF04016558S	10809	215	57.67	26.4723	Europe	2230	1	5.3	13.6	145.4	5.85	6.7	0.224	804.7	21.55	-8.25	29.8	16.25	-0.05	16.25	-4.35	724.5	85	33.9	26.4	242.2	116.8	242.2	151.2
GF05024686S	12654	216	48.1256	5.9975	Europe	2959	1	5.8	7.7	109.1	9.75	7.8	0.32	611.4	22.95	-1.35	24.3	5.95	5.65	17.85	2.05	1104.4	113.8	73.8	13.3	325.2	230.9	263.2	282.4
GF05025987S	12869	216	46.29	7.87	Europe	40152	5	6.2	5.9	92.2	6.65	9	0.3	747.6	21.45	-8.35	29.8	13.95	-1.35	16.15	-3.15	766	84.4	44	14.7	217.8	159.1	200.7	161.2
GF05012660S	8796	208	59.8376	16.2756	Europe	5258	0	4.7	8.9	119.4	5.85	6.7	0.241	733.2	21.35	-6.55	27.9	15.65	0.45	15.65	-3.15	722.5	86.1	36.6	27.8	250.8	119.4	250.8	140.5
GF05005144S	13907	300	34.57	97.08	Asia	17355	3	7.7	3.7	36.9	-5.75	14.9	0.378	903.8	12.25	-27.15	39.4	5.95	-16.55	5.95	-16.55	709.5	149.1	5.5	92.9	421.4	21	421.4	21
GF04000673S	12228	216	50.7518	4.4212	Europe	37656	1	4.4	5.6	68.7	10.05	7.1	0.331	529.6	21.75	0.25	21.5	4.35	6.15	16.85	3.25	924.2	87.2	55.4	11	251	198.9	245.7	237.4
GF05000775V	8034	194	-37.53	145.42	Australia	13737	0	5.3	3.5	90	12.15	8.9	0.431	400.1	24.35	3.65	20.7	7.75	17.25	17.35	7.05	1124.2	119.6	55.8	20.7	343.8	194	219.9	340.5
GF02000644S	6332	212	55.0547	12.2701	Europe	13745	0	6.5	7.8	76.4	8.75	3.1	0.165	575.8	19.05	0.05	19	16.35	3.55	16.35	1.95	632.7	65.6	32.8	19.1	187.4	112.8	187.4	144.8
GF05022398S	3393	203	47.894	-78.8833	North America	45309	5	5.2	5.2	69.6	2.65	8.8	0.211	1118.2	22.65	-19.05	41.7	15.15	-11.45	16.15	-12.55	971.5	107.4	48	25.2	319.2	161.1	305.7	177.1
GF05001329V	12484	258	41.89	44.78	Europe	16459	0	6.2	4.6	56.2	9.25	10.8	0.314	831.6	25.85	-8.45	34.3	13.55	-1.65	19.75	-1.65	852.8	125	30.3	41.9	344.4	107.9	276.7	107.9
GF04000582S	12216	216	50.7548	4.4183	Europe	10865	1	4.4	5.6	68.7	10.05	7.1	0.331	529.6	21.75	0.25	21.5	4.35	6.15	16.85	3.25	924.2	87.2	55.4	11	251	198.9	245.7	237.4
GF05001401V	6346	212	56.02	12.36	Europe	21468	0	5.2	7.9	124.9	8.35	4.9	0.229	599.7	20.25	-1.25	21.5	16.25	3.35	16.25	1.15	714.1	81.3	37.1	22.8	227.4	122.5	227.4	155.3
GF04000798S	3841	239	39.0833	-96.5833	North America	17199	0	6.6	3.2	43.6	12.65	10.3	0.279	968.5	31.85	-5.15	37	22.55	-0.25	24.95	-0.25	934.6	152.5	18.4	54	401.7	75.7	383.4	75.7
GF04013643S	4413	125	24.53	101.02	Asia	104873	1	5.6	5.3	72.9	12.25	10.3	0.482	401.6	20.25	-1.05	21.3	16.55	6.55	16.55	6.55	1403.6	276.3	20.4	77.9	749.7	73.1	749.7	73.1
GF01000407S	2916	97	42.4094	-71.3318	North America	21890	1	4.7	14.6	185.3	10.15	9.2	0.261	875	27.95	-7.35	35.3	5.85	20.65	21.35	-1.25	1220.7	120.8	88.2	9.1	334.9	284.5	291.1	292.8
GF05001092V	12851	227	62.03	7.32	Europe	6259	5	5.3	10.5	198.6	0.35	5.7	0.239	636.9	12.75	-11.25	24	-6.15	3.05	9.25	-6.85	2127.4	278.8	85.9	34	759.9	297.4	377.7	728.7
GF04017164S	11071	215	59.2832	26.7779	Europe	1844	0	5.9	10.3	125.7	5.35	6.3	0.212	801.7	21.15	-8.55	29.7	15.95	-0.75	15.95	-4.55	699.5	98	31.1	38.4	275.4	98.3	275.4	120.3
GF04010139S	4473	124	21.61	101.57	Asia	130889	4	5	3.2	42.2	22.05	9.4	0.493	326.9	29.75	10.65	19.1	25.25	17.25	25.25	17.25	1887.7	391.9	22.8	81	1030.3	80.7	889.7	80.7
GF03009377S	6533	75	50.9428	122.094	Asia	31816	5	6.1	12.7	88.8	-2.85	11.1	0.21	1546.9	21.95	-30.75	52.7	16.05	-23.65	16.05	-23.65	517	133.9	4.2	105.3	350.1	16.8	350.1	16.8
GF05026029S	13470	216	46.75	9.45	Europe	9583	0	6.7	8.2	77.7	7.25	9.9	0.329	711.4	21.75	-8.25	30	16.25	-0.45	16.25	-2.15	874	108.2	44.5	29	307.5	150.7	307.5	151.1
GF04015546S	11058	215	59.1137	26.7594	Europe	1540	1	5.6	10.9	131.9	5.45	6.4	0.214	810.3	21.25	-8.65	29.9	16.05	-0.75	16.05	-4.75	712.5	96	31.5	35.3	269.4	102.8	269.4	130.3
GF03007633S	9999	208	52.72	23.58	Europe	54772	0	5.4	11.9	98.1	7.45	7.1	0.251	778.2	22.85	-5.55	28.4	17.45	2.25	17.45	-2.45	621.2	78.1	32.1	29.9	219.5	108	219.5	115.1
GF01009170S	9744	215	58.3537	22.4476	Europe	2050	1	6.1	9	118.1	6.75	5.1	0.196	711.4	20.65	-5.45	26.1	16.25	0.45	16.25	-1.75	610.8	69.9	31.4	27.1	196.8	99.1	196.8	113.4
GF01006210S	9009	250	-22.1488	166.692	Australia	1987	1	5.4	3.5	53	20.85	4.3	0.409	224.5	25.95	15.35	10.6	23.65	17.95	23.65	17.95	2473.2	386.9	97.7	43.2	1008.1	353.6	1008.1	353.6
GF01005763S	2033	211	52.8102	-3.70758	Europe	54048	0	4.8	7.7	186.3	7.75	5.9	0.346	395.4	16.65	-0.25	16.9	5.75	11.55	12.95	2.95	2140.5	256.9	115.2	28.8	732.3	359.6	386	684
GF03007252S	8923	212	49.3199	16.7249	Europe	9437	1	5.1	6.3	49.6	7.85	7.7	0.283	708.3	22.15	-5.15	27.3	16.95	-0.05	16.95	-1.25	598	79.2	27.9	36.7	227.9	96.1	227.9	97.1
GF05030178S	3220	228	-40.1963	-73.4355	South America	319836	0	5.1	8.7	205.5	7.55	7.3	0.437	308.2	17.65	0.95	16.7	4.55	11.65	11.75	3.95	2840.2	484.8	80.7	56	1287.3	284.1	315.4	1221.7
GF05001374V	8662	251	-28.46	153.13	Australia	13185	1	5	5.4	81.5	13.05	9.5	0.454	404.7	23.25	2.35	20.9	18.05	8.65	18.05	7.45	1663.9	242.9	57.5	42.4	643.8	181.3	643.8	229.7
GF05012451S	6756	301	42.1667	128.1	Asia	29455	1	5.7	5.9	135.8	2.25	8.8	0.204	1220.2	21.85	-21.55	43.4	17.35	-14.05	17.35	-14.05	1315.5	338.2	16.9	90.2	785.2	61.1	785.2	61.1
GF05001651V	6826	207	47.56	13.06	Europe	12951	5	5.2	10.8	115.2	-0.35	9.8	0.352	673.1	13.35	-14.55	27.9	8.05	-9.05	8.05	-9.05	2589.7	345.3	141.5	32.5	974.2	465.9	974.2	465.9
GF05022276S	3435	203	48.5571	-79.0377	North America	50750	0	5.2	4.5	55	1.85	9.3	0.215	1172.5	22.75	-20.45	43.2	14.95	-12.65	16.25	-13.95	999.1	119.6	48.6	28.6	345.2	161	325.1	178.5
GF04005334S	8884	212	49.3033	16.6726	Europe	642	1	5.3	6.8	51.7	8.65	7.7	0.274	736.9	23.25	-4.95	28.2	17.95	0.45	17.95	-0.95	576.1	76.9	26.9	36.9	220.1	92.6	220.1	93.4
GF04011453S	4365	125	27.167	100.167	Asia	28222	1.0101	6.8	5.6	97	0.75	9.6	0.344	700.8	12.15	-15.75	27.9	9.25	-7.25	9.25	-8.55	1685.9	425.2	7.3	101.7	1070.3	40.8	1070.3	41.1
GF01016977S	6372	207	50.2406	12.7003	Europe	1121	0	5.8	8.2	74.9	7.35	7.4	0.276	708.4	21.45	-5.25	26.7	16.45	2.85	16.45	-1.75	802	89.9	47.5	16.6	246.1	165.8	246.1	190
GF04009982S	4413	125	24.53	101.02	Asia	620998	1	5.6	5.3	72.9	12.25	10.3	0.482	401.6	20.25	-1.05	21.3	16.55	6.55	16.55	6.55	1403.6	276.3	20.4	77.9	749.7	73.1	749.7	73.1
GF05006961S	3966	206	43.1333	0	Europe	52381	5	5.8	6.6	95.7	11.95	8.5	0.376	523.8	23.55	0.85	22.7	6.25	18.55	18.85	5.45	1369.5	140.4	84.4	17.3	397.9	267.7	274.3	359.7
GF03006973S	13649	216	46.7354	9.85584	Europe	9562	0	4.8	10.7	93.2	-0.65	9.9	0.326	724.7	13.95	-16.45	30.4	8.45	-8.65	8.45	-10.25	1621.6	211.3	83.6	31.9	604	279.1	604	283.7
GF01006055S	8317	230	-42.9353	147.903	Australia	4612	1	5.5	4.2	100.3	11.55	4	0.373	222.7	17.15	6.55	10.6	8.85	14.55	14.55	8.85	852.2	89.7	52.4	13.7	250.9	184	184	250.9
GF05003821S	6847	207	50.5903	13.2531	Europe	2291	5	5.1	7.3	100.2	5.85	7.2	0.293	639.4	19.05	-5.65	24.7	14.05	1.25	14.05	-2.25	1097.2	129.3	68.6	20.1	355.4	225.3	355.4	244.9
GF04010044S	4366	125	27.12	100.17	Asia	479505	1.0101	6.9	5.4	93.6	1.25	9.8	0.351	690.3	12.65	-15.15	27.8	9.65	-7.95	9.65	-7.95	1765.2	443.9	7.7	101.8	1120	42.3	1120	42.3
GF05022440S	3212	100	47.3828	-73.4111	North America	44672	10	5.5	5.5	69.8	2.95	9	0.216	1135.2	22.95	-18.85	41.8	15.65	-10.95	16.95	-12.25	948.6	107.8	52.3	22	297.3	170.8	296.2	177.5
GF05012372S	6756	301	42.1667	128.1	Asia	34871	1	5.7	5.9	135.8	2.25	8.8	0.204	1220.2	21.85	-21.55	43.4	17.35	-14.05	17.35	-14.05	1315.5	338.2	16.9	90.2	785.2	61.1	785.2	61.1
GF05004973S	5255	304	28.23	113.18	Asia	34148	0	6.3	2.2	25.4	18.25	7.9	0.253	820.5	32.95	1.85	31.1	22.55	13.65	28.45	7.35	1773.6	261	58.2	43.4	733.9	256.3	557.9	277.3
GF04015997S	10943	215	57.9979	26.6219	Europe	6851	1	5.4	11	130.3	5.45	6.5	0.221	794.7	21.05	-8.35	29.4	15.85	-0.45	15.85	-4.55	769.4	95.7	35.1	29.2	269.2	120.2	269.2	154.5
GF04017651S	3788	205	46.6794	-92.52	North America	28975	1	5.4	5.3	61.3	4.85	9.1	0.222	1107.4	25.25	-15.85	41.1	18.45	-10.05	18.45	-10.05	803	112.5	22.1	50	324.2	72.7	324.2	72.7
GF01003196S	9123	210	66.1396	17.7663	Europe	836	5	4.7	9.525	228.9	0.85	5.6	0.185	869.2	16.45	-13.65	30.1	12.45	-5.35	12.45	-10.05	783.4	126.9	34.5	39.3	309.8	119.1	309.8	142.3
GF01016363S	1501	221	39.26	-120.78	North America	7918	5	5.8	5.4	87.2	11.05	12	0.401	665.2	28.95	-1.05	30	3.35	19.95	19.95	3.35	2049	394.1	2.6	80	1050.4	36.7	36.7	1050.4
GF01017591S	9792	210	66.5	22.63	Europe	548	5	4.7	9.7	251.3	1.25	6.7	0.204	948.9	18.85	-14.05	32.9	13.85	-5.25	13.85	-10.65	759.2	104.8	36.2	30.9	269.5	122.6	269.5	145.9
GF03007420S	1804	214	37.0366	-2.96982	Europe	99744	5	6.5	4.1	59.4	10.55	11.2	0.376	653	26.45	-3.45	29.9	3.65	19.55	19.55	2.85	636	103.9	5.2	53.4	264.2	42.8	42.8	238.2
GF04009888S	4366	125	27.12	100.17	Asia	499159	1.0101	6.9	5.4	93.6	1.25	9.8	0.351	690.3	12.65	-15.15	27.8	9.65	-7.95	9.65	-7.95	1765.2	443.9	7.7	101.8	1120	42.3	1120	42.3
GF04010313S	4366	125	27.12	100.17	Asia	251438	1.0101	6.9	5.4	93.6	1.25	9.8	0.351	690.3	12.65	-15.15	27.8	9.65	-7.95	9.65	-7.95	1765.2	443.9	7.7	101.8	1120	42.3	1120	42.3
GF05011347S	5898	303	29.2396	118.116	Asia	2382	1	4.9	3.3	46	16.35	7.9	0.264	777.7	30.55	0.55	30	20.35	12.25	25.95	6.05	2263.5	428.5	57.2	58.3	1022.6	235.8	853.7	306.6
GF04019595S	5073	304	31.5305	110.334	Asia	56922	1	5.6	5.1	71.4	8.15	7.8	0.255	784.8	21.75	-8.75	30.5	17.85	-2.45	17.85	-2.45	2067.9	370.5	28.6	69.3	1025.6	107.1	1025.6	107.1
GF01002125S	8250	230	-42.2703	146.896	Australia	82846	0	6	3.3	78.3	9.35	7.6	0.45	313.2	18.95	2.05	16.9	7.15	13.45	13.45	5.45	647.5	70.6	35.6	19.5	206.3	127.6	138.5	184.2
GF05012539S	3655	112	44.8	-84.8	North America	30700	1	5.1	8.6	84.6	6.25	9.2	0.247	953.8	25.05	-12.25	37.3	13.15	-5.25	18.25	-6.35	929.4	100	44.3	25.4	298.2	150.4	285.1	163.2
GF05005089S	4942	297	26.47	109.38	Asia	55362	1	5.4	5.4	54.4	15.55	7	0.263	704.2	27.75	1.05	26.7	22.55	6.05	24.15	6.05	1942.8	351.2	48.8	58.8	913.7	205	736	205
GF04011566S	4413	125	24.53	101.02	Asia	684973	1	5.6	5.3	72.9	12.25	10.3	0.482	401.6	20.25	-1.05	21.3	16.55	6.55	16.55	6.55	1403.6	276.3	20.4	77.9	749.7	73.1	749.7	73.1
GF02000415S	7965	194	-35.3292	144.574	Australia	40741	10	6.5	3.9	31.8	16.35	10.7	0.42	539	30.55	4.95	25.6	9.55	20.15	23.35	9.55	370	39.1	19.9	18.3	111.2	72.1	84.1	111.2
GF01010251S	10285	210	68.4878	24.7036	Europe	5645	5	4.9	11	206.7	-0.75	5.9	0.188	903.4	15.95	-15.15	31.1	11.55	-7.25	11.55	-11.65	657	105.8	31.6	44.1	271.6	97.2	271.6	103.1
GF04009917S	4473	124	21.61	101.57	Asia	746069	4	5	3.2	42.2	22.05	9.4	0.493	326.9	29.75	10.65	19.1	25.25	17.25	25.25	17.25	1887.7	391.9	22.8	81	1030.3	80.7	889.7	80.7
GF04011600S	4413	125	24.53	101.02	Asia	600646	1	5.6	5.3	72.9	12.25	10.3	0.482	401.6	20.25	-1.05	21.3	16.55	6.55	16.55	6.55	1403.6	276.3	20.4	77.9	749.7	73.1	749.7	73.1
GF01010091S	8885	212	49.294	16.6742	Europe	8458	1	5.4	6.8	56.6	8.85	7.7	0.271	746.7	23.55	-4.85	28.4	18.35	0.65	18.35	-0.85	579.6	77.5	27.1	37	221.7	93.1	221.7	93.9
GF05015208S	1252	222	38.4397	-112.068	North America	178038	5	6.4	5.6	81.1	2.15	13.4	0.331	978	24.05	-16.35	40.4	9.75	-9.65	15.35	-9.65	417.5	52.4	23.8	25.2	139.8	78.2	121.1	78.2
GF04001294S	3390	252	-2.959	-78.855	South America	930788	6	5.4	5.9	100.1	9.95	6.9	0.682	103	14.45	4.35	10.1	10.75	8.55	10.85	8.35	1282.8	168.9	47.3	34.2	455.6	177.6	373.9	197.7
GF05015996S	8561	212	50.8304	15.9734	Europe	96273	0	5.2	8.8	71.5	6.45	7.1	0.271	699.4	20.05	-6.05	26.1	15.35	1.65	15.35	-2.55	887.6	121.3	51	27.2	314.5	173.6	314.5	190.1
GF05005354S	4682	123	23.9833	103.55	Asia	1294216	0	6.2	2.7	33.9	19.85	9.5	0.461	419.8	27.85	7.15	20.7	24.15	13.85	24.25	13.85	804.2	159.8	12.5	78.6	436.4	38.1	370.6	38.1
GF05026829S	1745	214	38.3667	-2.33333	Europe	10487	5	7.4	2.9	36.7	13.15	10.7	0.358	658.3	29.75	-0.05	29.8	9.15	22.15	22.15	5.25	551	73.8	9.6	37	188	62.3	62.3	177.7
GF01014362S	1458	221	37.8516	-119.441	North America	1106	5	5.1	4.2	77.6	3.15	11	0.367	692.9	20.85	-9.15	30	-4.65	12.55	12.65	-4.65	1420	258.3	18.5	75.4	726.5	68	72.2	726.5
GF05001021V	7638	29	37.87	14.02	Europe	52159	0	6.5	4.9	75.1	8.35	6.5	0.286	564.6	20.45	-2.45	22.9	3.25	15.75	15.75	1.65	913	141	13.4	51.1	373	73.1	73.1	344.2
GF01014493S	7653	29	37.863	14.0722	Europe	5847	0	6.6	4.5	68.8	10.55	6.7	0.29	564.9	22.75	-0.35	23.1	5.45	17.85	17.85	3.85	914.5	141.5	14	50.7	372.6	75.9	75.9	342.6
GF01001042S	5426	40	-30.1066	115.15	Australia	92237	0	6.2	1.5	36.5	18.65	9.1	0.431	405.7	30.55	9.45	21.1	13.65	23.65	23.95	13.65	624.1	128.7	8.6	84.2	349.6	34.9	42.3	349.6
GF05012964S	12017	253	-0.1675	37.2881	Africa	12712	0	5.3	6.4	104.1	3.95	7.7	0.652	128.7	10.15	-1.65	11.8	5.25	2.25	5.55	2.25	3037.1	555.5	108.9	59.4	1209.9	399.2	898.5	406.6
GF03009282S	5747	296	27.66	117.01	Asia	18419	1	5	2.7	39.7	18.45	8.3	0.273	772.8	32.75	2.15	30.6	22.55	14.25	27.85	8.05	2201.5	402.8	58.5	57.9	1014.2	220.6	742.9	314.4
GF04016123S	7805	207	48.9398	14.7831	Europe	7517	1	5.4	7.7	49.8	8.65	7.9	0.29	708	22.85	-4.45	27.3	17.75	-0.45	17.75	-0.45	726.9	102.2	31.9	39.2	286.3	109.2	286.3	109.2
GF04011775S	4366	125	27.12	100.17	Asia	853322	1.0101	6.9	5.4	93.6	1.25	9.8	0.351	690.3	12.65	-15.15	27.8	9.65	-7.95	9.65	-7.95	1765.2	443.9	7.7	101.8	1120	42.3	1120	42.3
GF04012728S	4366	125	27.12	100.17	Asia	199789	1.0101	6.9	5.4	93.6	1.25	9.8	0.351	690.3	12.65	-15.15	27.8	9.65	-7.95	9.65	-7.95	1765.2	443.9	7.7	101.8	1120	42.3	1120	42.3
GF05006737S	115	206	43.1167	-0.533333	Europe	28129	0	5.2	8.5	122.5	12.55	8.3	0.377	504.4	23.75	1.85	21.9	7.05	19.05	19.05	6.25	1572.3	167.3	89.9	19.4	474.7	291.5	291.5	428.1
GF01000482S	10784	215	58.1833	26.433	Europe	584	5	5.5	12.9	119.2	5.85	6.2	0.211	806	21.35	-8.05	29.4	16.35	-0.15	16.35	-4.25	695.1	87.1	31.2	29.7	242.8	107	242.8	138
GF04015638S	10401	215	58.5907	25.247	Europe	8231	1	5.7	9.3	121.4	5.85	6.7	0.227	782.8	21.45	-7.95	29.4	16.15	-0.15	16.15	-3.85	813.9	95.8	37.9	29	268.1	128	268.1	175.5
GF01003142S	9118	210	66.1452	17.7492	Europe	920	5	4.75	9.55	214.125	0.85	5.6	0.185	869.2	16.45	-13.75	30.2	12.45	-5.35	12.45	-10.05	783.5	126.5	34.5	39.2	309.2	119.2	309.2	142.7
GF01016891S	3621	112	46.42	-83.37	North America	7957	1	5.4	5.7	76.5	4.95	6.6	0.174	1044.6	23.25	-14.55	37.8	13.35	-8.05	18.05	-8.75	890.4	101.8	43.6	23.1	287.4	151.5	245.5	174.6
GF04015442S	11001	215	58.4719	26.6808	Europe	4773	0	6.3	10.2	112.4	5.85	6.3	0.211	808.9	21.45	-8.15	29.6	16.45	-0.15	16.45	-4.25	693.7	91.7	29.4	33.3	253.5	101.5	253.5	130.2
GF05004909S	5255	304	28.23	113.18	Asia	35617	0	6.3	2.2	25.4	18.25	7.9	0.253	820.5	32.95	1.85	31.1	22.55	13.65	28.45	7.35	1773.6	261	58.2	43.4	733.9	256.3	557.9	277.3
GF04012895S	4413	125	24.53	101.02	Asia	499106	1	5.6	5.3	72.9	12.25	10.3	0.482	401.6	20.25	-1.05	21.3	16.55	6.55	16.55	6.55	1403.6	276.3	20.4	77.9	749.7	73.1	749.7	73.1
GF05013723S	8058	194	-37.4595	145.54	Australia	22346	1	5.2	4.2	112.9	10.15	9.1	0.427	421.5	22.85	1.45	21.4	4.85	15.55	15.65	4.85	1232.7	140.5	55.7	25.2	403.5	200	223.4	403.5
GF01014927S	9593	215	61.8	21.7	Europe	4004	5	4.3	10.6	236.5	4.85	5.7	0.2	763.3	19.95	-8.35	28.3	10.35	3.45	15.05	-4.45	751.3	86.6	35.2	27.5	239.3	119.9	234	169.9
GF01006045S	8254	230	-43.0877	146.976	Australia	5124	3	5.2	5.3	194.7	9.95	6.6	0.45	262.4	17.85	3.15	14.7	8.05	13.35	13.35	6.55	930.4	106	55.6	19.5	298.1	182.2	182.2	272.2
GF01005811S	1440	221	37.9116	-119.272	North America	128018	10	5.4	4.4	76.4	0.25	10.9	0.339	768.3	19.25	-12.95	32.2	-8.45	10.65	10.75	-8.45	1421	249.4	31.8	69.8	700.8	98.8	105.2	700.8
GF04009822S	4413	125	24.53	101.02	Asia	135555	1	5.6	5.3	72.9	12.25	10.3	0.482	401.6	20.25	-1.05	21.3	16.55	6.55	16.55	6.55	1403.6	276.3	20.4	77.9	749.7	73.1	749.7	73.1
GF04009323S	4366	125	27.12	100.17	Asia	324840	1.0101	6.9	5.4	93.6	1.25	9.8	0.351	690.3	12.65	-15.15	27.8	9.65	-7.95	9.65	-7.95	1765.2	443.9	7.7	101.8	1120	42.3	1120	42.3
GF02000520S	8137	194	-34.5381	145.78	Australia	31625	0	6.7	2	23.4	16.95	11	0.412	572.7	31.45	4.85	26.6	9.65	20.95	24.35	9.65	378.3	40.7	23.4	16.5	114.8	81.2	87.3	114.8
GF05006361S	4131	216	46.8137	10.3509	Europe	33110	0	5.9	8.8	69.8	5.75	10	0.33	727.4	20.55	-9.75	30.3	14.95	0.95	14.95	-3.75	716.3	99.6	32.7	36.3	277.2	112.8	277.2	117.6
GF05006622S	6448	303	29.8	121.07	Asia	62408	1	5.7	3.8	48.5	16.65	8.3	0.255	814.3	32.45	0.05	32.4	26.75	12.65	26.75	5.85	1520.3	229.8	49.7	42.7	608.9	201.8	608.9	208.7
GF05019097S	8676	208	60.9167	16.0167	Europe	85997	5	4.6	8	190.9	3.45	6.2	0.228	731.4	18.55	-8.55	27.1	13.25	-2.05	13.25	-5.55	841.6	109	41.6	30.4	301.7	134.6	301.7	158.6
GF01008459S	4104	209	51.2714	10.3114	Europe	2154	0	5.6	6.9	83.2	7.75	7.2	0.3	610.8	20.75	-3.15	23.9	14.15	3.45	15.65	-0.05	813	80.3	51.4	14	235.7	171.3	230	190.8
GF05023254S	3315	99	35.262	-77.468	North America	15827	5	4.9	6.1	61.7	16.55	9.6	0.333	700.2	31.05	2.25	28.8	24.75	12.45	25.45	7.35	1312.4	155.8	78.6	25.6	459.8	253.3	433.7	271.6
GF05011513S	5918	303	29.2738	118.136	Asia	663	1	4.7	4.9	74.2	14.55	7.9	0.277	728.3	28.05	-0.55	28.6	18.25	10.65	23.65	4.95	2747.9	503.9	72	56.2	1226.4	295.4	1003.2	385.3
GF04016794S	11347	215	58.2731	27.3183	Europe	2963	1	5.5	11	116.3	6.05	5.1	0.176	823.4	21.15	-7.65	28.8	16.85	-0.25	16.85	-4.25	703.4	94.7	31.2	34	261.9	103.3	261.9	131.4
GF04005212S	8917	212	49.2889	16.7179	Europe	2117	1	5.4	6.7	51.7	8.15	7.8	0.281	716.6	22.55	-5.05	27.6	17.25	0.15	17.25	-1.15	587.5	78.4	27.5	37.2	225.1	93.8	225.1	95
GF04006339S	7101	207	48.7509	13.9312	Europe	25971	5	4.8	10.8	132.6	5.15	7.8	0.299	663.4	18.35	-7.65	26	13.65	0.45	13.65	-3.35	1206.3	138.7	70.1	18.6	380.8	256	380.8	288.9
GF03004536S	330	222	40.0583	-105.623	North America	24729	5	5.3	5	95.8	-2.65	13.1	0.344	893.1	18.75	-19.45	38.2	6.35	-13.25	9.55	-13.25	1166.5	133.5	58.1	29.4	369.7	187.1	369.4	187.1
GF02006675S	5864	303	29.124	117.908	Asia	4897	1	5.2	2.1	29.8	18.25	8	0.258	812.9	32.85	1.75	31.1	22.35	14.05	28.25	7.45	1977.3	368.5	51.8	57	889.1	209.2	731.6	274.2
GF05011484S	5892	303	29.2428	118.113	Asia	2704	1	4.9	3.5	49	16.55	7.9	0.263	782.8	30.75	0.65	30.1	20.55	12.45	26.25	6.15	2324.6	437.9	59	57.9	1047.8	243.4	873	316.4
GF02006655S	5876	303	29.126	117.91	Asia	2665	1	5.1	2.4	37	17.85	8	0.26	799.4	32.35	1.55	30.8	21.85	13.65	27.65	7.25	1989.8	371.4	52	57.1	894.9	210.5	737.8	275.4
GF05011172S	1590	233	44.2	-122.26	North America	51464	5	5.6	8.9	188.9	11.05	11.1	0.393	602.9	28.05	-0.15	28.2	4.35	19.05	19.05	3.85	2319.1	376.6	27.5	58.5	1030.2	136.7	136.7	923.6
GF05006528S	9492	210	64.2908	20.4534	Europe	36036	5	4.5	9.7	213.4	2.55	6.5	0.216	839.5	18.95	-11.05	30	12.25	-3.55	13.85	-7.85	863.2	105.2	38.7	28.8	292.2	141.3	281.3	180.2
GF04009254S	4413	125	24.53	101.02	Asia	633519	1	5.6	5.3	72.9	12.25	10.3	0.482	401.6	20.25	-1.05	21.3	16.55	6.55	16.55	6.55	1403.6	276.3	20.4	77.9	749.7	73.1	749.7	73.1
GF01004817S	13086	29	35.1678	8.67378	Africa	63031	0	7.7	2	19.1	15.55	13	0.398	693.2	33.55	0.95	32.6	21.05	24.85	24.85	7.05	400.3	54.1	15.9	27.7	123	82.1	82.1	84.4
GF01014571S	7921	254	43.2885	142.604	Asia	5094	1	5.1	9.2	101.6	4.25	7.7	0.208	999.2	21.85	-14.95	36.8	16.55	-3.55	16.55	-8.85	1831.5	247.1	95	30	646.3	295.6	556.1	402.2
GF05006225S	1882	223	37.765	-25.506	Europe	43204	0	5.8	5	64.1	14.45	3.1	0.262	300.1	21.35	9.55	11.8	13.95	18.15	18.75	11.25	1497.1	211.3	45.8	35.4	532.6	186.6	257.5	410.4
GF04016018S	10658	215	58.1594	26.2304	Europe	1313	1	5.7	12.4	103.6	5.85	6	0.206	805.7	21.15	-8.05	29.2	16.35	-0.25	16.35	-4.25	741.8	91.2	33.6	28.7	255.7	116.1	255.7	151.4
GF04010520S	4413	125	24.53	101.02	Asia	815103	1	5.6	5.3	72.9	12.25	10.3	0.482	401.6	20.25	-1.05	21.3	16.55	6.55	16.55	6.55	1403.6	276.3	20.4	77.9	749.7	73.1	749.7	73.1
GF01008265S	10823	215	59.09	26.48	Europe	39663	0	6.4	10	111.5	5.15	6.4	0.216	795.4	20.75	-8.75	29.5	15.65	-0.95	15.65	-4.75	728.8	98.2	31.9	34.6	268.6	105.3	268.6	135.3
GF04019344S	5120	304	31.3235	110.492	Asia	26098	1	5.8	5.3	53.7	9.75	7.6	0.255	773.5	22.95	-6.85	29.8	19.35	-0.65	19.35	-0.65	2224.1	365	36.9	61.8	1025.2	139.2	1025.2	139.2
GF04012396S	4365	125	27.167	100.167	Asia	17166	1.0101	6.8	5.6	97	0.75	9.6	0.344	700.8	12.15	-15.75	27.9	9.25	-7.25	9.25	-8.55	1685.9	425.2	7.3	101.7	1070.3	40.8	1070.3	41.1
GF04012742S	4413	125	24.53	101.02	Asia	181756	1	5.6	5.3	72.9	12.25	10.3	0.482	401.6	20.25	-1.05	21.3	16.55	6.55	16.55	6.55	1403.6	276.3	20.4	77.9	749.7	73.1	749.7	73.1
GF05013618S	8164	194	-37.8056	145.867	Australia	20138	1	5	4.5	132	9.85	8.6	0.43	385.9	21.75	1.75	20	5.55	14.75	14.85	4.95	1309	144.8	55.3	23.3	416.4	220.1	241.6	402.4
GF04011040S	4475	124	21.612	101.574	Asia	14827	4	5	3.2	42.2	22.05	9.4	0.493	326.9	29.75	10.65	19.1	25.25	17.25	25.25	17.25	1887.7	391.9	22.8	81	1030.3	80.7	889.7	80.7
GF04003471S	7727	208	59.172	14.4	Europe	2659	0	4.6	8.1	127.4	6.35	4.9	0.195	704	20.05	-5.25	25.3	15.75	0.55	15.75	-2.25	745.6	85.1	39.2	25.5	238.4	124.9	238.4	149.7
GF05006575S	6448	303	29.8	121.07	Asia	77496	1	5.7	3.8	48.5	16.65	8.3	0.255	814.3	32.45	0.05	32.4	26.75	12.65	26.75	5.85	1520.3	229.8	49.7	42.7	608.9	201.8	608.9	208.7
GF05024638S	4775	298	31.62	107.25	Asia	93952	1	6.1	3.6	41.2	15.65	7.8	0.273	735	28.55	0.05	28.5	24.95	5.95	24.95	5.95	1428.1	296.5	15.2	75.2	709.6	58.3	709.6	58.3
GF04012688S	4366	125	27.12	100.17	Asia	810116	1.0101	6.9	5.4	93.6	1.25	9.8	0.351	690.3	12.65	-15.15	27.8	9.65	-7.95	9.65	-7.95	1765.2	443.9	7.7	101.8	1120	42.3	1120	42.3
GF04019992S	5268	304	34.8165	113.396	Asia	40750	0	7.9	1.3	12.6	14.95	10.5	0.293	933.1	31.55	-4.25	35.8	24.85	2.35	26.45	2.35	613.8	152.6	8.2	88.2	349.9	28.3	345.5	28.3
GF04015712S	10309	215	59.4085	24.7985	Europe	4536	0	5.3	9	143.6	5.85	5.6	0.196	764.5	20.85	-7.55	28.4	11.45	4.45	15.95	-3.55	707.1	86.2	32	31.6	237.7	106.4	229.2	149.4
GF04011980S	4413	125	24.53	101.02	Asia	540336	1	5.6	5.3	72.9	12.25	10.3	0.482	401.6	20.25	-1.05	21.3	16.55	6.55	16.55	6.55	1403.6	276.3	20.4	77.9	749.7	73.1	749.7	73.1
GF05013758S	8169	194	-37.8275	145.883	Australia	14191	1	5	4.4	130.5	9.85	8.6	0.431	382.8	21.85	1.85	20	5.65	14.85	14.85	5.05	1285.1	141.1	55.1	22.8	406.7	218.3	239.4	390.9
GF02001460S	1615	225	54.3333	-123.267	North America	154741	5	6	7.8	34.4	3.75	9.5	0.278	865.1	21.55	-12.55	34.1	3.65	-1.05	14.75	-7.55	714.6	78.8	39.4	21.1	213.1	126.4	192	178.1
GF04004780S	4527	302	29.5783	101.996	Asia	9128	0	5.7	7.8	96.3	4.65	8.4	0.31	612	15.35	-11.65	27	12.05	-3.75	12.05	-3.75	2456.4	457.8	14.4	79.6	1288.7	65.7	1288.7	65.7
GF04015683S	10547	215	59.1246	25.8503	Europe	1789	0	6.3	9.9	130.2	5.25	6.6	0.223	788.3	21.05	-8.65	29.7	15.65	-0.75	15.65	-4.55	766	101.3	34.1	33.4	270.8	112	270.8	147.8
GF01013967S	1472	221	37.8126	-119.913	North America	5649	5	5.9	2.7	77.8	11.65	13.1	0.421	677.5	29.65	-1.45	31.1	3.75	20.75	20.75	3.75	1390.5	250.8	4	79.7	709.4	28.6	31.6	709.4
GF05011740S	5198	297	23.175	112.553	Asia	75065	0	5.2	3.5	36.4	22.55	6.9	0.317	556.4	31.45	9.65	21.8	27.85	16.45	28.85	14.75	2185.8	351.1	38	63.5	1006.6	151.1	942.2	188
GF04011175S	4413	125	24.53	101.02	Asia	113572	1	5.6	5.3	72.9	12.25	10.3	0.482	401.6	20.25	-1.05	21.3	16.55	6.55	16.55	6.55	1403.6	276.3	20.4	77.9	749.7	73.1	749.7	73.1
GF04019513S	6744	301	42.4041	128.116	Asia	35891	1	5.9	7.8	74.2	4.75	9.7	0.217	1223.3	24.45	-20.45	44.9	19.65	-11.85	19.65	-11.85	888.2	229.3	10.4	91.3	535.4	37.9	535.4	37.9
GF04012261S	4413	125	24.53	101.02	Asia	100028	1	5.6	5.3	72.9	12.25	10.3	0.482	401.6	20.25	-1.05	21.3	16.55	6.55	16.55	6.55	1403.6	276.3	20.4	77.9	749.7	73.1	749.7	73.1
GF05025825S	12868	216	47.22	7.82	Europe	34724	0	5.2	7.5	80.4	9.75	8.3	0.321	646.9	23.05	-2.95	26	16.65	2.85	18.15	1.45	1159.1	118.7	70.4	17.2	351.7	234.1	351.1	247.1
GF05024565S	10052	210	68.756	23.735	Europe	610	5	5.2	9.2	179.8	-1.15	5.7	0.186	890.3	15.15	-15.45	30.6	11.05	-7.65	11.05	-11.85	586.7	99.5	26.1	50	257.4	81	257.4	85.2
GF05006415S	12886	216	46.62	7.98415	Europe	29508	5	5.6	8.5	120.7	4.15	8.4	0.31	670.2	17.85	-9.15	27	12.85	-3.25	12.85	-4.35	1691.9	187.2	105.3	19.9	546.7	350.8	546.7	351.4
GF05012526S	3655	112	44.8	-84.8	North America	44878	1	5.1	8.6	84.6	6.25	9.2	0.247	953.8	25.05	-12.25	37.3	13.15	-5.25	18.25	-6.35	929.4	100	44.3	25.4	298.2	150.4	285.1	163.2
GF05000586V	11405	215	57.94	27.35	Europe	2840	1	5.2	11.4	113.9	5.95	6.2	0.209	821	21.65	-8.15	29.8	16.65	-0.05	16.65	-4.35	688.8	89.2	32.2	32.6	255.3	104.4	255.3	130.5
GF04009116S	4366	125	27.12	100.17	Asia	1252051	1.0101	6.9	5.4	93.6	1.25	9.8	0.351	690.3	12.65	-15.15	27.8	9.65	-7.95	9.65	-7.95	1765.2	443.9	7.7	101.8	1120	42.3	1120	42.3
GF02000616S	13068	209	57.0374	8.56082	Europe	26247	0	5.3	5.9	101.6	8.75	3.5	0.204	499.4	18.15	0.85	17.3	10.05	10.05	15.35	2.85	854.3	111.4	40.2	27.7	291.9	149.2	224.4	195.2
GF05028261S	13663	216	46.77	9.87	Europe	1935	0	5.1	9.9	95.1	-0.25	10	0.329	723.6	14.25	-16.05	30.3	8.75	-5.15	8.75	-9.85	1627.6	215.5	87.7	32.4	614.7	287.3	614.7	291.2
GF05024258S	13824	18	29.73	92.31	Asia	72344	0	6.5	4.9	65.3	-3.25	12.6	0.356	809.1	11.85	-23.45	35.3	6.85	-12.75	6.85	-13.35	627.8	158.3	3.8	106.6	410.1	14	410.1	14.9
GF01013810S	11651	210	67.7667	29.5833	Europe	3908	5	4.7	9.6	209.9	-0.35	5.8	0.186	906	16.55	-14.75	31.3	11.75	-6.85	11.75	-11.75	755.7	99.1	39	32	277.6	122.1	277.6	136.4
GF04011658S	4473	124	21.61	101.57	Asia	69591	4	5	3.2	42.2	22.05	9.4	0.493	326.9	29.75	10.65	19.1	25.25	17.25	25.25	17.25	1887.7	391.9	22.8	81	1030.3	80.7	889.7	80.7
GF04012651S	4413	125	24.53	101.02	Asia	98844	1	5.6	5.3	72.9	12.25	10.3	0.482	401.6	20.25	-1.05	21.3	16.55	6.55	16.55	6.55	1403.6	276.3	20.4	77.9	749.7	73.1	749.7	73.1
GF05026787S	2295	255	-28.1541	-49.6409	South America	24088	0	5	5.1	80.1	12.15	8	0.508	287	20.05	4.35	15.7	15.65	10.35	15.65	8.55	1866.4	223.1	110	22.6	603.4	356.1	572.6	378.6
GF01000287S	3195	97	42.1291	-73.2508	North America	124644	1	4.5	16.2	250.8	8.65	8.9	0.254	906.3	25.75	-9.25	35	17.95	-2.15	20.15	-3.25	1292.2	127.8	86.9	11.5	364.1	273.7	361.1	277.5
GF01008890S	6814	218	35.8128	129.23	Asia	13381	1	5.9	5.9	63	13.55	8.6	0.261	859.3	28.35	-4.35	32.7	23.95	2.05	24.15	2.05	1088.7	226	18.3	77.3	588.7	78.9	574.5	78.9
GF04001710S	13472	216	48.4562	9.4573	Europe	36380	1	5.8	7.7	76.2	7.75	7.9	0.314	641.7	21.05	-4.25	25.3	14.45	0.65	16.05	-0.45	928.5	104.6	52.5	21.6	304.7	176.5	291.8	186.4
GF03000898S	10901	215	59.5102	26.5712	Europe	5017	2.5	5.1	10	141.7	5.55	5.2	0.183	777.4	20.45	-7.85	28.3	15.75	-0.95	15.75	-3.95	643.8	90	28.4	38.4	249.1	88	249.1	109.9
GF01000305S	3241	98	41.3915	-73.956	North America	73702	1	5.3	13.35	142.7	11.25	9	0.259	896	28.55	-6.35	34.9	17.95	0.55	22.65	-0.45	1273.2	120.8	82.6	11	352	268.4	347.3	271.6
GF05011718S	5498	299	40.0342	115.461	Asia	117821	1	6.7	5	71.8	0.95	10.6	0.261	1069.3	19.15	-21.35	40.5	14.05	-13.45	14.05	-13.45	775.2	212.1	3.5	102	493.8	14.2	493.8	14.2
GF04009667S	4473	124	21.61	101.57	Asia	217430	4	5	3.2	42.2	22.05	9.4	0.493	326.9	29.75	10.65	19.1	25.25	17.25	25.25	17.25	1887.7	391.9	22.8	81	1030.3	80.7	889.7	80.7
GF04000144S	6830	212	56.7009	13.1109	Europe	13129	1	4.4	5.2	140.5	6.95	6.7	0.275	630.8	20.35	-4.05	24.4	11.45	6.05	15.25	-0.85	1196.8	128.7	58	21.1	358.2	212.3	339.6	294.8
GF04013449S	4413	125	24.53	101.02	Asia	218803	1	5.6	5.3	72.9	12.25	10.3	0.482	401.6	20.25	-1.05	21.3	16.55	6.55	16.55	6.55	1403.6	276.3	20.4	77.9	749.7	73.1	749.7	73.1
GF04009509S	4366	125	27.12	100.17	Asia	424509	1.0101	6.9	5.4	93.6	1.25	9.8	0.351	690.3	12.65	-15.15	27.8	9.65	-7.95	9.65	-7.95	1765.2	443.9	7.7	101.8	1120	42.3	1120	42.3
GF04013879S	4413	125	24.53	101.02	Asia	7621	1	5.6	5.3	72.9	12.25	10.3	0.482	401.6	20.25	-1.05	21.3	16.55	6.55	16.55	6.55	1403.6	276.3	20.4	77.9	749.7	73.1	749.7	73.1
GF03009410S	6516	75	51.0131	121.793	Asia	36356	20	6.2	13.1	110.2	-2.85	11.2	0.21	1566.2	22.05	-31.45	53.5	16.15	-23.95	16.15	-23.95	466.6	117.4	4.3	102.1	308.8	17	308.8	17
GF05006067S	5341	304	28.56	114.59	Asia	21660	1	5	4.4	61.8	15.45	7.7	0.265	756.8	29.25	0.05	29.2	19.65	11.25	24.75	5.35	2331	386.8	65.1	50.2	1009.4	285.2	824	321.4
GF04013581S	4411	125	24.533	101.016	Asia	18197	1	5.6	5	69.4	12.45	10.2	0.482	402.2	20.35	-0.85	21.2	16.75	6.65	16.75	6.65	1378.9	273.3	20	78.1	738.9	71.9	738.9	71.9
GF04012506S	4413	125	24.53	101.02	Asia	157414	1	5.6	5.3	72.9	12.25	10.3	0.482	401.6	20.25	-1.05	21.3	16.55	6.55	16.55	6.55	1403.6	276.3	20.4	77.9	749.7	73.1	749.7	73.1
GF01001029S	7212	256	-30.9003	132.225	Australia	84312	1	8	0.7	38.4	18.35	12.9	0.481	462.3	33.05	6.15	26.9	12.85	23.75	24.05	12.05	237	28.1	11.9	20	66.1	50.9	60.3	65.6
GF04000375S	12363	216	50.8499	4.93656	Europe	15387	0	6.1	5.7	28.1	10.55	7.1	0.324	545.5	22.45	0.55	21.9	17.55	6.65	17.55	3.55	814.3	74.9	48.8	11.4	222	174.9	222	202.4
GF01005622S	2047	211	52.179	-3.82956	Europe	88087	5	5	7.3	136.6	8.05	6.2	0.358	397.4	17.25	-0.05	17.3	5.95	9.35	13.35	3.25	1891.9	221.5	103.7	27	643.7	329	352	568.9
GF01000358S	3241	98	41.3915	-73.956	North America	49534	1	5.3	13.35	142.7	11.25	9	0.259	896	28.55	-6.35	34.9	17.95	0.55	22.65	-0.45	1273.2	120.8	82.6	11	352	268.4	347.3	271.6
GF04001647S	4163	209	51.1789	10.3783	Europe	29047	0	5.3	5.8	67.4	8.15	7.2	0.299	624.7	21.35	-2.85	24.2	14.65	3.85	16.25	0.25	788.3	77	49.9	13.8	227.4	167.6	220.3	184
GF05020385S	6256	212	58.0667	12.0167	Europe	35831	5	4.3	6.3	131	7.05	5.7	0.244	622.4	19.85	-3.65	23.5	3.65	5.95	15.25	-0.55	1065.2	123.3	57.8	20.5	328.5	194.1	276.8	267.3
GF04012061S	4413	125	24.53	101.02	Asia	61958	1	5.6	5.3	72.9	12.25	10.3	0.482	401.6	20.25	-1.05	21.3	16.55	6.55	16.55	6.55	1403.6	276.3	20.4	77.9	749.7	73.1	749.7	73.1
GF03000958S	12694	257	36.3051	52.1301	Asia	38025	1	7.2	5	53.3	9.55	8.4	0.288	760	22.55	-6.55	29.1	11.45	18.85	18.85	-0.45	1066.9	149.2	50.3	32.6	391.6	162.5	162.5	268.9
GF04017444S	10817	215	58.5058	26.4834	Europe	1411	1	5.7	11	150.6	5.75	6.7	0.224	805	21.45	-8.45	29.9	16.25	-0.25	16.25	-4.35	720.6	95	30.8	32.6	261.1	106.5	261.1	137.8
GF04016096S	11249	215	58.1562	27.1318	Europe	7332	0	5.3	11.5	151.3	5.95	6.2	0.208	815.7	21.55	-8.15	29.7	16.55	-0.05	16.55	-4.35	689.2	90.8	31.8	32.8	254.6	103.9	254.6	130.2
GF04009778S	4366	125	27.12	100.17	Asia	651342	1.0101	6.9	5.4	93.6	1.25	9.8	0.351	690.3	12.65	-15.15	27.8	9.65	-7.95	9.65	-7.95	1765.2	443.9	7.7	101.8	1120	42.3	1120	42.3
GF04012854S	4413	125	24.53	101.02	Asia	183359	1	5.6	5.3	72.9	12.25	10.3	0.482	401.6	20.25	-1.05	21.3	16.55	6.55	16.55	6.55	1403.6	276.3	20.4	77.9	749.7	73.1	749.7	73.1
GF01004612S	12580	216	51.2361	5.26389	Europe	940	1	5	3.7	46.8	10.35	7.1	0.323	551	22.45	0.45	22	4.45	6.45	17.55	3.35	867.6	83.4	49.6	11.8	240	186.3	226.7	225.6
GF04010477S	4413	125	24.53	101.02	Asia	1043234	1	5.6	5.3	72.9	12.25	10.3	0.482	401.6	20.25	-1.05	21.3	16.55	6.55	16.55	6.55	1403.6	276.3	20.4	77.9	749.7	73.1	749.7	73.1
GF05031508S	9058	212	50.0359	17.3694	Europe	2442	1	5.7	9.2	59	6.55	6.9	0.262	704.9	20.05	-6.25	26.3	15.45	-1.45	15.45	-2.65	824.1	109.1	42.5	31.5	303.8	144.4	303.8	146.9
GF01001486S	8272	230	-41.758	147.171	Australia	105672	0	5.8	4	70.2	11.95	8.9	0.468	348.8	22.45	3.35	19.1	8.15	16.35	16.45	7.55	584.9	67.2	29.5	22.3	189.5	104.4	114.3	186.9
GF04013391S	4365	125	27.167	100.167	Asia	18658	1.0101	6.8	5.6	97	0.75	9.6	0.344	700.8	12.15	-15.75	27.9	9.25	-7.25	9.25	-8.55	1685.9	425.2	7.3	101.7	1070.3	40.8	1070.3	41.1
GF05012644S	8784	208	59.8569	16.2663	Europe	1989	0	4.4	9	165.3	5.75	6.7	0.241	732.1	21.25	-6.65	27.9	15.55	0.35	15.55	-3.25	733.7	87.4	37.2	27.6	254.6	121.5	254.6	142.9
GF04000293S	12388	216	50.859	4.9779	Europe	27440	0	6.1	5	22.7	10.55	7.1	0.323	546.8	22.45	0.55	21.9	17.55	6.65	17.55	3.55	808.2	74.2	48.4	11.5	220.9	173.7	220.9	200.1
GF04013536S	4365	125	27.167	100.167	Asia	26868	1.0101	6.8	5.6	97	0.75	9.6	0.344	700.8	12.15	-15.75	27.9	9.25	-7.25	9.25	-8.55	1685.9	425.2	7.3	101.7	1070.3	40.8	1070.3	41.1
GF04012593S	4413	125	24.53	101.02	Asia	837374	1	5.6	5.3	72.9	12.25	10.3	0.482	401.6	20.25	-1.05	21.3	16.55	6.55	16.55	6.55	1403.6	276.3	20.4	77.9	749.7	73.1	749.7	73.1
GF05024296S	13813	18	29.7	91.82	Asia	72425	0	6.6	4.4	57	-2.95	12.9	0.359	816	12.05	-23.95	36	7.25	-12.75	7.25	-13.25	883.5	232.6	4.1	115.1	604.5	13.9	604.5	14.1
GF01016222S	13156	236	44.4706	81.1568	Asia	23875	1	6.8	4.6	71.6	2.35	7.7	0.237	920.7	18.45	-13.95	32.4	11.85	-9.85	13.75	-9.85	575.6	83.9	21.5	44.3	241.6	72.1	208.8	72.1
GF03007727S	5032	212	57.5915	11.9032	Europe	120425	0	4.35	5.65	130.15	8.05	5.3	0.235	612.9	20.35	-2.35	22.7	12.65	2.95	16.05	0.55	849.8	95.4	46.7	20.7	255.6	154.8	237.6	207.4
GF01005757S	2056	211	53.0776	-3.86744	Europe	28180	0	5	8.7	172.1	8.65	6	0.351	397.5	17.65	0.45	17.2	6.55	10.05	13.95	3.85	1530.2	175.2	88	26.6	522.7	267.6	292	458.7
GF04000961S	9281	210	68.3281	18.849	Europe	914	10	5.3	8.8	197.8	-0.35	4.9	0.174	783.1	13.95	-13.85	27.8	9.45	-2.15	10.25	-9.65	772.3	111.1	34.2	31.9	270.7	121.7	259	189.7
GF01012213S	10166	215	61.51	24.17	Europe	3899	5	4.6	11.9	229	4.35	5.2	0.176	811.5	19.85	-9.45	29.3	15.05	-2.15	15.05	-5.85	706.8	91.3	33.8	32.1	251.2	106.3	251.2	140.4
GF04009532S	4366	125	27.12	100.17	Asia	795951	1.0101	6.9	5.4	93.6	1.25	9.8	0.351	690.3	12.65	-15.15	27.8	9.65	-7.95	9.65	-7.95	1765.2	443.9	7.7	101.8	1120	42.3	1120	42.3
GF04013151S	4473	124	21.61	101.57	Asia	406617	4	5	3.2	42.2	22.05	9.4	0.493	326.9	29.75	10.65	19.1	25.25	17.25	25.25	17.25	1887.7	391.9	22.8	81	1030.3	80.7	889.7	80.7
GF04009078S	4473	124	21.61	101.57	Asia	656941	4	5	3.2	42.2	22.05	9.4	0.493	326.9	29.75	10.65	19.1	25.25	17.25	25.25	17.25	1887.7	391.9	22.8	81	1030.3	80.7	889.7	80.7
GF01005347S	2003	211	52.2731	-3.54029	Europe	99080	0	5.1	7.4	136.2	8.05	6.1	0.35	407.1	17.35	-0.15	17.5	5.95	11.95	13.45	3.05	1642.2	190.6	90.6	26.8	555.9	289.3	299.8	505.7
GF01009663S	1664	269	20.1457	-155.778	North America	34661	0	5.7	5.2	56.3	18.95	4.2	0.544	124	22.95	15.25	7.7	17.45	20.35	20.45	17.35	1475.3	187.3	66.3	28.1	468.2	271.5	286.9	460.1
GF01002287S	8341	192	-35.4502	148.783	Australia	26745	2	5.4	3.4	75.2	8.45	10.1	0.418	504.5	21.95	-2.25	24.2	1.95	8.85	14.95	1.95	1011.1	105.4	57.2	18.3	308.9	193.9	229	308.9
GF05001621V	6896	29	37.97	13.49	Europe	10353	0	7.1	3.3	53.4	15.35	6	0.273	550.7	27.05	5.25	21.8	10.55	22.55	22.65	8.95	742	105.1	6.6	53.8	297.5	42.3	98.4	235
GF04009195S	4413	125	24.53	101.02	Asia	1109511	1	5.6	5.3	72.9	12.25	10.3	0.482	401.6	20.25	-1.05	21.3	16.55	6.55	16.55	6.55	1403.6	276.3	20.4	77.9	749.7	73.1	749.7	73.1
GF03009357S	6486	75	50.9252	121.336	Asia	27788	5	6.3	11.8	76.2	-2.85	11.2	0.209	1566.7	22.05	-31.35	53.4	16.15	-23.95	16.15	-23.95	517.6	131.4	4.7	103.6	345.9	18.4	345.9	18.4
GF02000766S	6340	212	55.9999	12.3162	Europe	28703	0	5.5	7.1	121.1	8.15	4.7	0.223	594.4	19.75	-1.25	21	16.05	3.15	16.05	1.05	734.9	82.4	37.9	22.6	232.5	126	232.5	160.7
GF01017670S	8528	208	63.31	15.7	Europe	701	5	4.7	8.7	200.2	2.85	6.6	0.23	790	18.15	-10.65	28.8	13.35	-2.75	13.35	-7.05	717.4	106	34.1	37	280.4	108.5	280.4	129.2
GF02006486S	5861	303	29.123	117.907	Asia	3046	1	5.2	2.1	29.8	18.25	8	0.258	812.9	32.85	1.75	31.1	22.35	14.05	28.25	7.45	1977.3	368.5	51.8	57	889.1	209.2	731.6	274.2
GF05000385V	1636	259	63.39	-148.9	North America	30783	5	5.3	9.1	176	-3.75	6.6	0.174	1181.3	16.65	-21.35	38	9.45	-3.25	11.75	-17.75	680.2	124.5	19.8	64.6	337	69.4	330.1	103.5
GF05031303S	11713	216	44.6569	3.56067	Europe	5070	5	5.9	7.8	124.2	5.75	8.1	0.336	567.1	19.15	-5.05	24.2	6.25	-0.35	13.35	-1.15	1224.9	140.5	67.2	24.4	392.4	226.6	250.2	263.1
GF04011881S	4413	125	24.53	101.02	Asia	112751	1	5.6	5.3	72.9	12.25	10.3	0.482	401.6	20.25	-1.05	21.3	16.55	6.55	16.55	6.55	1403.6	276.3	20.4	77.9	749.7	73.1	749.7	73.1
GF05019940S	12752	260	56.798	59.425	Asia	51042	10	5.4	7.7	71.1	1.75	7.5	0.196	1107.9	21.35	-16.85	38.2	15.85	-10.45	15.85	-12.75	668.3	92.8	28	37.3	256.3	95.5	256.3	108.5
GF05005842S	13980	125	28.3106	99.1562	Asia	50826	1.0101	5.8	5.6	94.6	3.45	9.1	0.293	721.9	15.15	-15.85	31	11.55	-4.65	12.05	-6.35	1044.5	219.3	11.4	71.7	528	61.1	524.4	72.1
GF04016977S	11112	215	58.1784	26.8638	Europe	1536	1	6.2	11.5	113.5	5.75	6.5	0.22	805.9	21.45	-8.25	29.7	16.25	-0.15	16.25	-4.45	685.5	88.9	31.1	32.2	249.6	103.1	249.6	129.5
GF04016521S	10768	215	57.8271	26.4037	Europe	4062	1	5.5	11.2	142.4	5.85	6.6	0.223	805.5	21.45	-8.25	29.7	16.25	-0.15	16.25	-4.35	705.7	83.7	32.9	26.5	236.7	113.8	236.7	148.2
GF01002948S	9120	210	66.1612	17.7578	Europe	957	5	4.75	9.8	224.4	0.85	5.6	0.185	871	16.45	-13.75	30.2	12.45	-5.35	12.45	-10.05	776.7	125.2	34.1	39.1	306.2	118.1	306.2	142
GF05028398S	4684	302	31.85	103.56	Asia	74371	1	5.5	6.7	92.7	4.55	9	0.277	763.4	17.35	-15.05	32.4	13.55	-6.15	13.55	-6.15	1036.3	172.4	6.8	73.9	494.1	31.3	494.1	31.3
GF01016357S	1486	261	50.93	-120.28	North America	9153	0	6.3	4.7	45.5	5.45	9.9	0.291	838.9	23.95	-10.05	34	14.05	0.75	16.25	-5.25	501.3	59.7	27.4	21.4	151.1	88.5	142.2	117.2
GF04012357S	4413	125	24.53	101.02	Asia	190450	1	5.6	5.3	72.9	12.25	10.3	0.482	401.6	20.25	-1.05	21.3	16.55	6.55	16.55	6.55	1403.6	276.3	20.4	77.9	749.7	73.1	749.7	73.1
GF04014007S	4473	124	21.61	101.57	Asia	6588	4	5	3.2	42.2	22.05	9.4	0.493	326.9	29.75	10.65	19.1	25.25	17.25	25.25	17.25	1887.7	391.9	22.8	81	1030.3	80.7	889.7	80.7
GF05020154S	9532	208	55.9886	21.0764	Europe	980	0	6.2	8.3	98	7.75	5.4	0.219	688.6	21.05	-3.75	24.8	8.55	2.05	16.75	-0.65	807.9	98.8	33.5	31.4	277.3	123.8	227.8	177.3
GF05016679S	5013	207	47.5806	11.6392	Europe	31145	5	5.5	11.4	121	6.75	9.8	0.337	692.8	20.65	-8.25	28.9	15.45	-2.35	15.45	-2.35	1583.9	211.9	85.7	31.7	593	280.4	593	280.4
GF05017660S	1192	262	45.598	-110.566	North America	143929	5	6.4	4.1	55.4	6.35	12.8	0.344	864.8	27.35	-9.85	37.2	10.05	-4.35	17.95	-4.35	392.2	67.3	14.8	51.8	172	45.3	129.7	45.3
GF01016747S	1491	261	50.85	-120.42	North America	7134	5	6.2	4.5	40.4	4.05	10.2	0.302	821.6	22.65	-10.95	33.6	12.55	-0.75	14.75	-6.35	608.2	76.8	31.2	24	196.6	103.1	185.8	132.4
GF05018515S	4617	302	29.57	102	Asia	117510	1	5.6	8	89.6	5.65	8.3	0.314	599.9	16.05	-10.45	26.5	12.85	-2.65	12.85	-2.65	2355.3	440.7	13.2	80.5	1244.6	59.9	1244.6	59.9
GF01001772S	8229	230	-43.0455	146.741	Australia	105442	1	5.3	5.2	148.9	11.45	6.7	0.452	269.8	19.55	4.65	14.9	9.65	14.85	14.95	7.95	971.2	118.1	49.8	24.6	329	171.5	186.5	294.7
GF04013300S	4411	125	24.533	101.016	Asia	36253	1	5.6	5	69.4	12.45	10.2	0.482	402.2	20.35	-0.85	21.2	16.75	6.65	16.75	6.65	1378.9	273.3	20	78.1	738.9	71.9	738.9	71.9
GF02006428S	5869	303	29.125	117.909	Asia	2586	1	5.2	2.2	31.1	17.85	8	0.26	799.4	32.35	1.55	30.8	21.85	13.65	27.65	7.25	1989.8	371.4	52	57.1	894.9	210.5	737.8	275.4
GF05022464S	3106	100	47.505	-72.8222	North America	19969	10	5.3	5.4	72.3	3.75	9.2	0.214	1160	23.85	-18.95	42.8	16.55	-10.45	17.95	-11.95	967.9	118	57	22.6	307.2	175.7	300.8	181.3
GF01019573S	5322	304	33.666	114.198	Asia	2485	0	7.7	1.4	17.9	15.35	10	0.289	909	31.25	-3.45	34.7	26.65	3.15	26.65	3.15	869.5	222.8	16.1	83.3	481.5	51.9	481.5	51.9
GF05022361S	3068	100	46.3276	-72.6536	North America	32833	1	5.3	7.2	95.3	5.85	7.7	0.195	1103.2	24.65	-15.05	39.7	19.55	-7.65	19.55	-8.85	1115	115.6	63.9	17.2	332	207.4	332	228.6
GF04010060S	4473	124	21.61	101.57	Asia	577886	4	5	3.2	42.2	22.05	9.4	0.493	326.9	29.75	10.65	19.1	25.25	17.25	25.25	17.25	1887.7	391.9	22.8	81	1030.3	80.7	889.7	80.7
GF04013698S	4411	125	24.533	101.016	Asia	26534	1	5.6	5	69.4	12.45	10.2	0.482	402.2	20.35	-0.85	21.2	16.75	6.65	16.75	6.65	1378.9	273.3	20	78.1	738.9	71.9	738.9	71.9
GF01001539S	8321	192	-35.6566	148.152	Australia	64056	2	5	4.2	101.9	8.55	9.7	0.406	516.8	21.75	-2.15	23.9	1.95	15.05	15.25	1.95	1134.9	135	60.9	27	391.7	193.5	216.6	391.7
GF01011954S	13053	216	46.6333	8.46667	Europe	4906	0	5.4	7.4	137.7	-0.95	8.3	0.298	693.8	13.05	-14.65	27.7	5.85	-9.75	8.05	-9.75	2846.2	293.9	169.5	15.1	807.4	564.2	783.3	564.2
GF01019214S	6709	301	42.07	128.06	Asia	10633	1	5.4	7.5	99.4	-1.35	8.7	0.199	1232.7	18.35	-25.25	43.6	14.05	-17.65	14.05	-17.65	1749	447.1	24.2	88.5	1034.1	87.1	1034.1	87.1
GF04003059S	5178	297	23.1667	112.167	Asia	86195	0	5.3	3.6	39.7	21.95	7.2	0.329	546.9	30.95	9.15	21.8	27.25	15.95	28.25	14.35	1545.8	248.5	29.3	60.4	696	118.8	638.6	151.2
GF04013732S	4413	125	24.53	101.02	Asia	64857	1	5.6	5.3	72.9	12.25	10.3	0.482	401.6	20.25	-1.05	21.3	16.55	6.55	16.55	6.55	1403.6	276.3	20.4	77.9	749.7	73.1	749.7	73.1
GF05028332S	13663	216	46.77	9.87	Europe	553	0	5.1	9.9	95.1	-0.25	10	0.329	723.6	14.25	-16.05	30.3	8.75	-5.15	8.75	-9.85	1627.6	215.5	87.7	32.4	614.7	287.3	614.7	291.2
GF01016337S	3819	1	31.11	-95.15	North America	17718	5	5.2	2.8	39.5	19.45	9.8	0.348	666.3	34.05	5.95	28.1	15.05	27.15	27.65	10.55	1300.5	135.4	82	15.9	370.3	268.4	308.7	322.4
GF01004934S	5505	304	33.3023	115.603	Asia	51462	0	7.9	1.7	15.4	15.45	9.7	0.283	899.6	31.15	-3.15	34.3	26.55	3.35	26.55	3.35	925.9	226.6	19.6	76.8	502.1	72.9	502.1	72.9
GF05022308S	3461	203	48.3923	-79.2064	North America	27752	5	5.3	4.8	63.4	2.05	8.8	0.207	1158.4	22.55	-19.85	42.4	15.05	-12.25	16.35	-13.55	944.9	111.5	47.2	28	326.2	155.1	307.7	170.5
GF01005479S	2117	211	52.264	-4.12615	Europe	167631	0	5.7	5.8	82.7	9.35	5.1	0.328	378.6	17.45	1.95	15.5	7.65	10.45	14.25	4.75	1697.3	204.4	99.3	25.5	581.3	300.7	342.2	475.8
GF04003197S	6525	75	51.8283	122.059	Asia	46102	5	5.6	12.2	139	-4.55	11.5	0.214	1571.3	20.95	-32.95	53.9	14.75	-21.05	14.75	-25.55	755.7	184.1	6.9	97.5	482.6	29	482.6	29.2
GF04010847S	4473	124	21.61	101.57	Asia	207172	4	5	3.2	42.2	22.05	9.4	0.493	326.9	29.75	10.65	19.1	25.25	17.25	25.25	17.25	1887.7	391.9	22.8	81	1030.3	80.7	889.7	80.7
GF05001150V	8470	210	66.65	15.46	Europe	5405	10	5.6	7.7	182.3	-2.05	5.1	0.194	734.3	11.35	-14.65	26	-10.65	1.25	8.05	-10.65	1272.5	150.4	57.1	27.6	395.8	186	301.9	395.8
GF01011419S	13095	216	50.1117	8.716	Europe	3108	5	6.025	5.6	61.3	10.35	7.7	0.303	655.8	24.25	-1.25	25.5	17.25	6.15	18.95	1.95	735.1	70.3	47.4	11.4	206.3	156.9	200.2	174.5
GF05000682V	3838	3	17.34	-96.47	North America	18949	5	5.2	4	65.7	13.55	9.3	0.606	157.9	21.15	5.75	15.4	14.45	12.25	15.35	11.35	1274.6	222.3	19.2	75.2	638	68.9	344.7	79.3
GF05031586S	11571	213	44.202	28.1921	Europe	9031	0	7.5	4	34.1	12.05	8.7	0.289	804.7	27.75	-2.45	30.2	20.35	2.85	22.35	1.65	484.2	57.2	24	24.5	158	86.1	150.8	87.2
GF04013058S	4366	125	27.12	100.17	Asia	468148	1.0101	6.9	5.4	93.6	1.25	9.8	0.351	690.3	12.65	-15.15	27.8	9.65	-7.95	9.65	-7.95	1765.2	443.9	7.7	101.8	1120	42.3	1120	42.3
GF04006255S	7096	207	48.7478	13.9225	Europe	9523	5	4.8	10.9	125.2	4.25	7.8	0.304	637.6	17.15	-8.35	25.5	12.45	-0.55	12.45	-3.85	1261.9	144.7	73	18.4	395.9	268.8	395.9	305.1
GF04000216S	3003	97	42.4836	-72.1875	North America	24112	1	4.8	13.7	202.8	8.55	9.1	0.255	901.9	26.15	-9.55	35.7	20.05	-2.35	20.05	-3.15	1211.7	112.6	87.2	7.9	324.3	271	324.3	271.1
GF01001964S	7942	194	-40.1087	143.905	Australia	12833	0	5.5	3.9	105	13.35	3.5	0.363	196.8	19.25	9.55	9.7	11.15	16.15	16.15	11.05	960.6	131.6	39.6	38.3	375	133.4	133.4	348.7
GF04005104S	5812	296	26.1667	117.467	Asia	27417	1	5.6	2.6	40.3	20.25	9	0.313	676.5	33.55	4.75	28.8	23.75	16.55	28.45	11.15	1525.6	242.8	39.7	55.5	675.5	138.3	492.5	209.1
GF05012325S	9444	206	41.8694	2.87528	Europe	112328	5	7.1	3.4	52.1	15.25	8.5	0.342	569.2	28.25	3.55	24.7	16.15	22.85	22.85	8.25	663.2	92.8	25.8	28.4	223.7	111.5	111.5	154.4
GF04013198S	4366	125	27.12	100.17	Asia	202198	1.0101	6.9	5.4	93.6	1.25	9.8	0.351	690.3	12.65	-15.15	27.8	9.65	-7.95	9.65	-7.95	1765.2	443.9	7.7	101.8	1120	42.3	1120	42.3
GF04014040S	4413	125	24.53	101.02	Asia	805	1	5.6	5.3	72.9	12.25	10.3	0.482	401.6	20.25	-1.05	21.3	16.55	6.55	16.55	6.55	1403.6	276.3	20.4	77.9	749.7	73.1	749.7	73.1
GF05024535S	10052	210	68.756	23.735	Europe	1541	5	5.2	9.2	179.8	-1.15	5.7	0.186	890.3	15.15	-15.45	30.6	11.05	-7.65	11.05	-11.85	586.7	99.5	26.1	50	257.4	81	257.4	85.2
GF05016680S	5013	207	47.5806	11.6392	Europe	20285	5	5.5	11.4	121	6.75	9.8	0.337	692.8	20.65	-8.25	28.9	15.45	-2.35	15.45	-2.35	1583.9	211.9	85.7	31.7	593	280.4	593	280.4
GF05000736V	7189	301	43.1	131.56	Europe	9854	1	5.6	6.4	86.8	5.25	6.3	0.161	1101.6	22.55	-16.45	39	18.25	-9.75	18.75	-9.75	965.2	193.9	15.2	76.9	505.5	51.5	501.5	51.5
GF04010940S	4473	124	21.61	101.57	Asia	536342	4	5	3.2	42.2	22.05	9.4	0.493	326.9	29.75	10.65	19.1	25.25	17.25	25.25	17.25	1887.7	391.9	22.8	81	1030.3	80.7	889.7	80.7
GF01016122S	2766	280	-54.3472	-68.8235	South America	47437	1	5.9	12.7	195.1	2.35	5.2	0.353	315.7	9.35	-5.35	14.7	4.85	-1.05	6.35	-1.85	1265	128.1	82.9	11.6	342.9	278.7	339.2	303.7
GF02006413S	5869	303	29.125	117.909	Asia	2443	1	5.2	2.2	31.1	17.85	8	0.26	799.4	32.35	1.55	30.8	21.85	13.65	27.65	7.25	1989.8	371.4	52	57.1	894.9	210.5	737.8	275.4
GF05009684S	13064	216	47.66	8.53	Europe	26677	0	5.3	7.4	82.4	8.95	8.2	0.318	641.3	22.35	-3.45	25.8	15.75	4.75	17.25	0.75	1130.4	111.7	76.7	13	329.3	239.4	319.6	271.7
GF05005515S	4417	123	22.56	101.18	Asia	27533	4	5.3	3.3	47.1	19.05	9.3	0.484	333	26.85	7.55	19.3	22.25	14.15	22.25	14.15	1908.9	432	19.9	84.3	1075.4	71.4	1075.4	71.4
GF01005279S	1263	222	36.625	-112.523	North America	19480	0	7.1	1.1	14.4	11.85	12.9	0.358	882.2	31.05	-4.95	36	22.45	16.25	23.35	0.65	453.7	66	12.3	36.9	158.9	62.7	134.9	119
GF05022439S	3466	203	47.5698	-79.2486	North America	46759	0	5.4	4.3	63.7	3.25	8.6	0.209	1097.7	22.95	-18.15	41.1	15.75	-10.55	16.55	-11.65	925.9	101.5	44.9	24.4	296.5	154.1	290.8	165.6
GF01010122S	8940	212	49.3078	16.7611	Europe	3875	1	5.4	7.4	51.7	7.95	7.8	0.284	708	22.25	-5.15	27.4	16.95	-0.05	16.95	-1.25	611.7	80.7	28.5	36.8	233.1	97.7	233.1	98.8
GF05022256S	3454	203	48.3853	-79.1692	North America	37794	5	5.3	4.6	48.6	2.05	8.8	0.207	1156.9	22.45	-19.85	42.3	15.05	-12.25	16.25	-13.55	979.2	115.5	49	27.9	337.6	161.1	318.3	177.1
GF04010705S	4366	125	27.12	100.17	Asia	918925	1.0101	6.9	5.4	93.6	1.25	9.8	0.351	690.3	12.65	-15.15	27.8	9.65	-7.95	9.65	-7.95	1765.2	443.9	7.7	101.8	1120	42.3	1120	42.3
GF04013758S	4473	124	21.61	101.57	Asia	55499	4	5	3.2	42.2	22.05	9.4	0.493	326.9	29.75	10.65	19.1	25.25	17.25	25.25	17.25	1887.7	391.9	22.8	81	1030.3	80.7	889.7	80.7
GF05000281V	1500	221	40.67	-120.66	North America	4954	5	6.475	4.6	71.8	9.15	11.5	0.323	833.9	29.75	-5.75	35.5	0.05	20.05	20.15	-0.95	369.9	55.4	5.7	54	153.6	24.7	30.6	146
GF01019764S	6928	207	49.043	13.6182	Europe	2345	1	4.6	10.8	132.9	4.25	7.7	0.304	655.5	17.45	-7.75	25.2	12.65	-0.55	12.65	-4.05	1352.8	153.6	72.8	18.6	421.2	281.6	421.2	335.2
GF04003062S	5178	297	23.1667	112.167	Asia	65839	0	5.3	3.6	39.7	21.95	7.2	0.329	546.9	30.95	9.15	21.8	27.25	15.95	28.25	14.35	1545.8	248.5	29.3	60.4	696	118.8	638.6	151.2
GF03006562S	4832	298	33.4333	108.45	Asia	16794	1	6	5.3	59.3	8.15	7.9	0.254	808.9	22.15	-8.75	30.9	17.25	-2.75	18.25	-2.75	1152.5	219.8	9.9	76.5	605.5	40	566	40
GF04011226S	4473	124	21.61	101.57	Asia	448545	4	5	3.2	42.2	22.05	9.4	0.493	326.9	29.75	10.65	19.1	25.25	17.25	25.25	17.25	1887.7	391.9	22.8	81	1030.3	80.7	889.7	80.7
GF05000601V	12465	258	43.06	42.78	Europe	8437	1	5.4	7.4	115.5	2.65	8.8	0.279	834.9	18.25	-13.45	31.7	10.65	-6.55	13.35	-8.05	1218.8	123	67.9	13.7	344.6	248.7	342.3	252
GF04018778S	1258	263	59.7423	-112.224	North America	8496	5	6.7	3.4	54.2	-1.45	9.4	0.196	1382.4	23.05	-25.05	48.1	15.65	-9.95	15.65	-19.85	378.7	62.7	13.4	52.7	167.6	45.6	167.6	50.2
GF05012387S	6756	301	42.1667	128.1	Asia	33916	1	5.7	5.9	135.8	2.25	8.8	0.204	1220.2	21.85	-21.55	43.4	17.35	-14.05	17.35	-14.05	1315.5	338.2	16.9	90.2	785.2	61.1	785.2	61.1
GF01016624S	1607	225	54.35	-122.61	North America	7557	0	5.4	7	24.4	3.75	9.7	0.28	889.3	21.85	-12.85	34.7	3.55	-1.05	14.95	-7.95	851.7	94.4	47.3	21.4	258	146	229.4	207.9
GF05005849S	13977	125	28.3091	99.15	Asia	97816	1.0101	5.9	5.7	91.5	3.45	9.1	0.293	721.9	15.15	-15.85	31	11.55	-4.65	12.05	-6.35	1044.5	219.3	11.4	71.7	528	61.1	524.4	72.1
GF01010228S	10285	210	68.4878	24.7036	Europe	9436	5	4.9	11	206.7	-0.75	5.9	0.188	903.4	15.95	-15.15	31.1	11.55	-7.25	11.55	-11.65	657	105.8	31.6	44.1	271.6	97.2	271.6	103.1
GF05000794V	2980	228	-41.23	-71.78	South America	15500	1	5.3	6.1	138	7.35	7.9	0.389	424.3	19.35	-0.95	20.3	3.05	12.95	12.95	2.25	2325.2	418.8	67.4	59.4	1095.1	242.7	242.7	1036.3
GF04006670S	158	206	39.6091	-0.688713	Europe	14962	0	7.7	2.9	34.3	17.25	10.1	0.391	554.8	30.75	5.05	25.7	18.05	24.65	24.65	10.35	460	61.6	10.4	38.2	165.7	57.5	57.5	113
GF04010609S	4413	125	24.53	101.02	Asia	81455	1	5.6	5.3	72.9	12.25	10.3	0.482	401.6	20.25	-1.05	21.3	16.55	6.55	16.55	6.55	1403.6	276.3	20.4	77.9	749.7	73.1	749.7	73.1
GF03006997S	13694	216	46.8016	9.90371	Europe	37284	0	5	9.7	90.9	-0.25	10	0.328	722.4	14.35	-16.05	30.4	8.75	-5.05	8.75	-9.85	1589.5	210.6	89.1	31.7	598.2	285.3	598.2	293.5
GF04018967S	3794	205	45.43	-93.21	North America	38948	0	5.7	6.9	73.1	6.95	9.4	0.225	1127.4	27.65	-14.15	41.8	20.85	-8.25	20.85	-8.25	853.5	124.2	22.3	50.8	348	73.3	348	73.3
GF04008352S	7548	51	35.9416	138.801	Asia	14832	1	5.6	6.7	66.5	7.15	8.5	0.259	838.8	22.15	-10.85	33	17.65	-3.65	17.65	-3.65	1923.9	334.3	39.2	63.8	914.6	139.6	914.6	139.6
GF01006025S	8573	192	-33.6478	150.275	Australia	19093	1	5	3.2	60.1	11.55	9.5	0.43	427.4	23.45	1.45	22	16.55	6.55	16.95	5.85	1081.8	138.3	60.1	24.2	347.2	202.3	347.1	209.6
GF01004422S	12584	216	51.1258	5.37278	Europe	606	1	5.1	4.2	40.5	10.35	7.2	0.324	553.4	22.45	0.35	22.1	4.45	6.35	17.55	3.25	871	84.4	50.5	11.5	237.6	190	230.9	226
GF01016679S	1489	261	50.88	-120.35	North America	7106	5	6.3	4.6	39.4	5.05	10.1	0.297	835	23.65	-10.25	33.9	13.65	0.35	15.85	-5.55	535.5	64	29	21.6	162.7	93.9	152.7	124.2
GF05012515S	3655	112	44.8	-84.8	North America	52109	1	5.1	8.6	84.6	6.25	9.2	0.247	953.8	25.05	-12.25	37.3	13.15	-5.25	18.25	-6.35	929.4	100	44.3	25.4	298.2	150.4	285.1	163.2
GF03001593S	12853	227	60.55	7.41667	Europe	1410	0	5.5	8.66667	206.2	-3.75	5.2	0.221	632.2	8.45	-15.15	23.6	-3.95	-1.05	5.15	-10.95	2584.4	290.1	118.9	26.1	801.4	397.7	584.4	757.5
GF04000820S	3841	239	39.0833	-96.5833	North America	13016	0	6.6	3.2	43.6	12.65	10.3	0.279	968.5	31.85	-5.15	37	22.55	-0.25	24.95	-0.25	934.6	152.5	18.4	54	401.7	75.7	383.4	75.7
GF04009937S	4473	124	21.61	101.57	Asia	412230	4	5	3.2	42.2	22.05	9.4	0.493	326.9	29.75	10.65	19.1	25.25	17.25	25.25	17.25	1887.7	391.9	22.8	81	1030.3	80.7	889.7	80.7
GF04006707S	23	206	38.8712	-0.203517	Europe	7706	0	7	4.5	64.3	16.15	7.3	0.327	537.3	27.85	5.65	22.2	17.35	23.25	23.35	9.75	807.9	117.8	8.2	48.9	324.8	56	137.2	234.7
GF04017839S	12618	216	52.0148	5.77707	Europe	5867	1	4.7	3.3	67.9	10.05	6.8	0.313	545.6	21.85	0.25	21.6	4.15	6.05	17.05	3.05	925.4	88.7	49.7	13.7	262	193.6	236.2	240.5
GF05026082S	12878	216	46.62	7.96	Europe	32825	5	5.5	9.7	132.1	1.85	8.4	0.31	676.3	15.55	-11.65	27.2	10.55	-5.65	10.55	-6.85	1815.4	203.4	112.1	20.7	592.5	373.2	592.5	373.2
GF03006862S	13596	216	46.7326	9.84903	Europe	19414	0	5	9.9	92.5	1.15	9.9	0.327	723.8	15.75	-14.55	30.3	10.25	-6.85	10.25	-8.35	1529.5	198.2	78.2	31.7	567	261.8	567	266.8
GF03007041S	13622	216	46.7345	9.85313	Europe	35816	0	4.8	10.7	93.2	-0.65	9.9	0.326	724.7	13.95	-16.45	30.4	8.45	-8.65	8.45	-10.25	1621.6	211.3	83.6	31.9	604	279.1	604	283.7
GF03009362S	6538	75	50.9892	122.431	Asia	34088	5	5.9	13.8	111	-3.25	10.8	0.212	1506.4	21.25	-29.45	50.7	15.35	-23.25	15.35	-23.25	588.8	154.2	4.5	106.1	400.8	18.2	400.8	18.2
GF04010257S	4413	125	24.53	101.02	Asia	122428	1	5.6	5.3	72.9	12.25	10.3	0.482	401.6	20.25	-1.05	21.3	16.55	6.55	16.55	6.55	1403.6	276.3	20.4	77.9	749.7	73.1	749.7	73.1
GF04016626S	10345	215	58.415	24.9807	Europe	1276	0	6.1	11.3	129	5.95	6.8	0.23	778.7	21.55	-7.85	29.4	11.25	5.25	16.25	-3.75	791.7	92.2	37.6	27.9	251.3	124.6	249.7	177.4
GF02006381S	5860	303	29.122	117.907	Asia	4843	1	5.2	2.1	29.8	18.25	8	0.258	812.9	32.85	1.75	31.1	22.35	14.05	28.25	7.45	1977.3	368.5	51.8	57	889.1	209.2	731.6	274.2
GF05013847S	2428	264	69.2667	-53.45	North America	23799	20	6	8.4	116	-4.75	3.1	0.118	775	7.35	-19.05	26.4	-5.35	-13.95	4.75	-15.55	685.3	91.2	29	37.7	252.8	102	171.8	112.8
GF01018240S	3676	181	10.9204	-85.6129	North America	57778	0	6.1	3.4	40.8	25.15	5.3	0.604	71.1	30.65	21.95	8.7	24.85	25.85	26.25	24.45	1842.5	346.4	7.6	81.4	925.4	39	251	194.2
GF04017784S	3629	101	35.5645	-83.4765	North America	81010	1	4	11.8	122.7	6.75	9.9	0.356	655.9	20.45	-7.35	27.8	-0.65	11.65	15.15	-1.85	1895	192.1	97.8	16.4	539.1	360.8	495.9	538.7
GF05026119S	13123	216	47.64	8.82	Europe	27315	0	5.6	6.9	47.1	9.15	8	0.312	642.1	22.35	-3.15	25.5	15.95	2.15	17.55	1.05	1051.6	110	65.1	17.5	324.2	210.5	319.3	227.5
GF05013026S	11538	215	55.5786	27.8164	Europe	9574	0	5.7	13.5	134.1	6.15	6.6	0.219	825.6	21.95	-8.05	30	16.75	0.35	16.75	-4.35	692.7	94.3	36.2	29.1	242.9	117	242.9	135
GF05000893V	2172	211	56.08	-4.56	Europe	10502	0	4.8	12.6	230.9	9.25	5.6	0.344	394.8	17.35	1.05	16.3	5.15	10.85	14.45	4.35	1943.4	241.4	97.9	29.7	642.7	300.1	350.6	606.7
GF03002236S	3969	206	41.3517	1.0325	Europe	608	0	6.8	5.1	65.2	12.95	10.2	0.367	615.3	28.15	0.45	27.7	13.55	21.25	21.25	5.45	606.3	85.9	14.7	39.4	223.2	98.6	98.6	117.3
GF02001433S	1615	225	54.3333	-123.267	North America	208185	5	6	7.8	34.4	3.75	9.5	0.278	865.1	21.55	-12.55	34.1	3.65	-1.05	14.75	-7.55	714.6	78.8	39.4	21.1	213.1	126.4	192	178.1
GF01019045S	13889	300	32.8833	96.7333	Asia	30891	3	7.1	5.2	78.9	-3.65	12.3	0.319	962.1	13.35	-25.25	38.6	8.35	-15.45	8.35	-15.55	718.5	149.9	4	94.8	425.6	16.8	425.6	18.1
GF04018810S	1259	263	59.7383	-112.228	North America	7513	5	6.7	3.8	68.4	-1.45	9.4	0.196	1382.4	23.05	-25.05	48.1	15.65	-9.95	15.65	-19.85	380	63	13.4	52.8	168.4	45.7	168.4	50.2
GF05018744S	3842	239	39.07	-96.58	North America	19679	0	6.3	2.8	35.6	12.55	10.3	0.28	961.8	31.65	-5.15	36.8	22.35	-0.25	24.75	-0.25	938.8	152.9	18.6	53.8	402.8	76.3	384.4	76.3
GF05028489S	1845	240	64.7011	-22.14	Europe	25431	20	6	7.2	192.6	3.95	5.3	0.275	485	13.65	-5.65	19.3	-1.35	9.25	10.75	-1.35	1479.9	153.3	77.3	20.9	445.8	261.1	285.8	445.8
GF04000955S	9280	210	68.3304	18.8481	Europe	1064	10	5.3	8.8	197.8	-0.35	4.9	0.174	783.1	13.95	-13.85	27.8	9.45	-2.15	10.25	-9.65	772.3	111.1	34.2	31.9	270.7	121.7	259	189.7
GF04015380S	10253	215	59.1816	24.5643	Europe	2675	0	5.2	8.7	131.7	5.75	6.6	0.227	765.5	21.35	-7.85	29.2	15.95	-0.25	15.95	-3.65	756.1	94.8	34.5	31.2	257.9	115.4	257.9	159.2
GF01002776S	12141	216	47.3028	4.07889	Europe	18498	5	5.5	7.2	108.3	8.95	7.3	0.323	559.1	21.35	-1.25	22.6	2.95	16.35	16.35	2.05	1266.9	128.5	85.6	11.9	365.5	279.4	279.4	348.6
GF04010121S	4366	125	27.12	100.17	Asia	568104	1.0101	6.9	5.4	93.6	1.25	9.8	0.351	690.3	12.65	-15.15	27.8	9.65	-7.95	9.65	-7.95	1765.2	443.9	7.7	101.8	1120	42.3	1120	42.3
GF03002179S	3851	239	39.1017	-96.6126	North America	9925	0	7	2.8	35.3	12.85	10.3	0.277	978.3	32.15	-5.15	37.3	22.85	-0.25	25.25	-0.25	886.5	144.9	17.3	54.3	382	71.3	364.2	71.3
GF04010493S	4366	125	27.12	100.17	Asia	1873946	1.0101	6.9	5.4	93.6	1.25	9.8	0.351	690.3	12.65	-15.15	27.8	9.65	-7.95	9.65	-7.95	1765.2	443.9	7.7	101.8	1120	42.3	1120	42.3
GF04019776S	3225	100	45.183	-73.5706	North America	48883	0	5.6	6.5	57.8	7.05	8.6	0.223	1035.5	25.55	-13.15	38.7	19.95	-5.65	19.95	-6.75	1038.1	107	57.5	19.5	316.1	183.3	316.1	200.2
GF05001633V	7124	29	37.93	13.97	Europe	14910	2.5	6.9	3.7	57.5	13.85	5.1	0.25	533.9	24.65	4.25	20.4	9.25	20.75	20.85	7.55	952.5	147.5	13	52.4	393.9	71.4	117.8	306
GF04013875S	4473	124	21.61	101.57	Asia	15603	4	5	3.2	42.2	22.05	9.4	0.493	326.9	29.75	10.65	19.1	25.25	17.25	25.25	17.25	1887.7	391.9	22.8	81	1030.3	80.7	889.7	80.7
GF04015943S	9679	215	58.9341	22.1653	Europe	11313	0	5.3	9.3	158.4	6.85	3	0.134	661.8	18.45	-3.95	22.4	8.55	3.85	15.55	-1.15	678.3	83	31.6	29.8	227	104.3	185.8	135.9
GF04015749S	10349	215	59.6155	24.9953	Europe	6246	1	5.7	8.9	170.1	5.65	4	0.15	743	19.25	-7.15	26.4	12.15	-1.15	15.35	-3.35	667.7	85.2	30.1	33.9	236.9	97.2	218.4	115
GF01018029S	8531	212	50.7405	15.7666	Europe	3753	5	5.3	6.7	85.8	2.45	7	0.294	613.6	14.95	-8.75	23.7	10.35	-2.45	10.35	-5.15	1326.7	165.5	73.3	21.8	435.5	267.7	435.5	316.3
GF05026144S	12803	216	46.23	6.3	Europe	19515	0	6.4	7.6	81.4	10.45	9	0.337	662.5	23.75	-3.05	26.8	6.35	6.25	19.05	1.95	1464.8	143.8	98.5	10.8	403.6	319.1	360.8	349.3
GF04016943S	11485	215	59.0589	27.5083	Europe	989	0	5	11.3	187.6	5.65	4.8	0.167	834.3	21.05	-7.95	29	16.75	-1.15	16.75	-4.55	736.6	99.6	30.7	35.8	271.9	103.6	271.9	133
GF05016051S	3829	3	17.5834	-96.3935	North America	37019	5	5.2	6.2	105.5	13.75	7.7	0.572	182.2	19.85	6.45	13.4	14.95	11.85	15.65	11.05	3221.1	529.8	71.5	67.6	1575.1	243.6	708.2	309.7
GF02006694S	5877	303	29.127	117.91	Asia	3797	1	5.1	2.4	37	17.85	8	0.26	799.4	32.35	1.55	30.8	21.85	13.65	27.65	7.25	1989.8	371.4	52	57.1	894.9	210.5	737.8	275.4
GF03007610S	10024	208	52.9	23.65	Europe	53591	0	5.1	9.2	96	7.55	7.1	0.248	783.8	22.95	-5.55	28.5	17.55	2.25	17.55	-2.45	616.5	77.9	31.2	30.3	217.7	105.7	217.7	112.5
GF04009217S	4413	125	24.53	101.02	Asia	130967	1	5.6	5.3	72.9	12.25	10.3	0.482	401.6	20.25	-1.05	21.3	16.55	6.55	16.55	6.55	1403.6	276.3	20.4	77.9	749.7	73.1	749.7	73.1
GF04010406S	4473	124	21.61	101.57	Asia	717154	4	5	3.2	42.2	22.05	9.4	0.493	326.9	29.75	10.65	19.1	25.25	17.25	25.25	17.25	1887.7	391.9	22.8	81	1030.3	80.7	889.7	80.7
GF04015523S	10301	215	58.4602	24.7764	Europe	3031	0	6.1	9.7	119.6	6.15	6.8	0.23	781.4	21.75	-7.65	29.4	11.35	5.35	16.35	-3.55	792.1	93.3	37.7	28.1	253	123.9	247.4	177.9
GF01013802S	11651	210	67.7667	29.5833	Europe	5700	5	4.7	9.6	209.9	-0.35	5.8	0.186	906	16.55	-14.75	31.3	11.75	-6.85	11.75	-11.75	755.7	99.1	39	32	277.6	122.1	277.6	136.4
GF03007316S	6798	218	38.0321	128.463	Asia	81817	1	5.3	7.6	83.2	7.85	8.9	0.237	958.3	23.75	-13.75	37.5	19.05	-5.05	19.65	-5.05	2210.1	475.9	46.7	80	1270.8	164	1132.6	164
GF04006403S	6636	218	33.478	126.728	Asia	29395	1	5.2	4	61.4	14.55	3.4	0.143	687.3	26.45	2.95	23.5	23.75	5.95	23.75	5.95	2209.6	388.6	61.2	58.6	1027.9	231.6	1027.9	231.6
GF03004960S	4007	206	42.5912	1.0809	Europe	27604	5	6.2	6.1	110.8	5.55	8.9	0.344	621.4	19.25	-6.65	25.9	7.55	-1.15	13.85	-2.05	1280.9	137.3	63.3	19.9	384.5	235.8	309.9	267.3
GF05012714S	8766	208	59.8411	16.2459	Europe	745	0	4.5	8.6	158.2	5.75	6.7	0.241	730.6	21.25	-6.55	27.8	15.55	0.35	15.55	-3.25	731.1	86.8	37.2	27.5	253.2	121.3	253.2	142.7
GF05019078S	8676	208	60.9167	16.0167	Europe	66332	5	4.6	8	190.9	3.45	6.2	0.228	731.4	18.55	-8.55	27.1	13.25	-2.05	13.25	-5.55	841.6	109	41.6	30.4	301.7	134.6	301.7	158.6
GF01018145S	7756	207	50.0939	14.6133	Europe	2001	0	6.2	5.7	56.7	9.35	8	0.293	702.8	23.75	-3.55	27.3	18.35	0.25	18.35	0.25	588.8	90.8	27.3	42.3	240.3	93.3	240.3	93.3
GF05004950S	5255	304	28.23	113.18	Asia	28314	0	6.3	2.2	25.4	18.25	7.9	0.253	820.5	32.95	1.85	31.1	22.55	13.65	28.45	7.35	1773.6	261	58.2	43.4	733.9	256.3	557.9	277.3
GF04009443S	4366	125	27.12	100.17	Asia	433973	1.0101	6.9	5.4	93.6	1.25	9.8	0.351	690.3	12.65	-15.15	27.8	9.65	-7.95	9.65	-7.95	1765.2	443.9	7.7	101.8	1120	42.3	1120	42.3
GF04017672S	3788	205	46.6794	-92.52	North America	79230	1	5.4	5.3	61.3	4.85	9.1	0.222	1107.4	25.25	-15.85	41.1	18.45	-10.05	18.45	-10.05	803	112.5	22.1	50	324.2	72.7	324.2	72.7
GF04015295S	10085	215	58.6137	23.8112	Europe	2540	0.333333	5.9	10.6	120.4	6.35	4.8	0.182	733.5	20.15	-6.15	26.3	12.05	4.45	16.15	-2.45	690.4	83	33	30.4	231.1	105.8	218	129.3
GF05026231S	12634	216	45.09	5.86	Europe	33278	5	6.1	7.9	116.5	4.85	9.5	0.342	670.4	18.85	-8.95	27.8	0.95	0.05	13.55	-3.75	1882.3	189.3	124.7	11.6	528.3	422.4	425.7	455.3
GF01014274S	1536	233	42.7911	-121.627	North America	1215	5	6.1	5.8	88.8	7.25	13.3	0.39	725.3	28.15	-6.05	34.2	-0.65	16.95	17.05	-1.25	723.4	132.6	15.5	61.1	339.5	53.1	60.2	314.1
GF05012311S	9444	206	41.8694	2.87528	Europe	57899	5	7.1	3.4	52.1	15.25	8.5	0.342	569.2	28.25	3.55	24.7	16.15	22.85	22.85	8.25	663.2	92.8	25.8	28.4	223.7	111.5	111.5	154.4
GF04018892S	1320	220	62.4843	-116.493	North America	11623	10	7	3	83.9	-4.05	8.4	0.168	1474.4	22.15	-27.75	49.9	12.45	-14.15	14.85	-22.95	456.1	69.7	15.9	46.8	189	56.3	188.8	70.9
GF03000771S	13023	216	46.5694	8.37468	Europe	73517	0	5.6	8.5	134	1.15	7.9	0.289	687.5	15.05	-12.15	27.2	7.85	-6.45	10.05	-7.55	2257.6	229.9	142.9	11.8	618.9	475.6	591	479.4
GF05028093S	6537	301	42.42	122.3	Asia	77921	0	7.7	2.6	11.5	8.55	10.5	0.237	1235.9	28.55	-15.95	44.5	23.45	-8.15	23.45	-8.15	501.4	139.9	2.8	104	331.3	8.7	331.3	8.7
GF04017649S	3788	205	46.6794	-92.52	North America	34831	1	5.4	5.3	61.3	4.85	9.1	0.222	1107.4	25.25	-15.85	41.1	18.45	-10.05	18.45	-10.05	803	112.5	22.1	50	324.2	72.7	324.2	72.7
GF04019384S	6150	303	30.3463	119.434	Asia	69463	1	5.4	4.7	64.9	11.85	8.2	0.279	737.4	26.15	-3.15	29.3	21.25	3.95	21.25	2.25	2314	397.1	67.8	48.8	992.8	284.4	992.8	295.4
GF03004597S	478	222	40.0509	-105.644	North America	16204	5	5.2	5	112.4	-4.45	13.2	0.335	935.3	17.65	-21.75	39.4	-1.15	-15.45	8.45	-15.45	1222.2	137.6	64	27.4	381.1	204.7	380.5	204.7
GF03006950S	13634	216	46.7352	9.85447	Europe	37907	0	4.8	10.7	93.2	-0.65	9.9	0.326	724.7	13.95	-16.45	30.4	8.45	-8.65	8.45	-10.25	1621.6	211.3	83.6	31.9	604	279.1	604	283.7
GF04012018S	4473	124	21.61	101.57	Asia	146997	4	5	3.2	42.2	22.05	9.4	0.493	326.9	29.75	10.65	19.1	25.25	17.25	25.25	17.25	1887.7	391.9	22.8	81	1030.3	80.7	889.7	80.7
GF05001346V	14011	125	27.8	99.72	Asia	10671	1.0101	6.2	5.1	75.8	5.85	9.2	0.352	601.6	15.95	-10.05	26	12.95	-0.55	12.95	-2.25	856.3	208.8	5.6	91.1	504.8	32.1	504.8	41.4
GF05012449S	6756	301	42.1667	128.1	Asia	30438	1	5.7	5.9	135.8	2.25	8.8	0.204	1220.2	21.85	-21.55	43.4	17.35	-14.05	17.35	-14.05	1315.5	338.2	16.9	90.2	785.2	61.1	785.2	61.1
GF05006338S	4079	216	47.598	10.2501	Europe	27734	0	6	7.7	104	8.05	8.8	0.326	665.3	21.45	-5.55	27	16.55	3.65	16.55	-0.55	1583.9	182.8	98.6	20.3	519.3	326.5	519.3	340
GF05001420V	1721	240	64.01	-19.9	Europe	14158	0	5.9	7.9	189.4	4.25	5.4	0.277	484.2	14.45	-5.15	19.6	-0.95	6.25	11.15	-0.95	1508.2	151.1	90.3	16.7	438.6	285.9	325.1	438.6
GF05006302S	4080	216	47.7755	10.2519	Europe	35153	0	5.9	7.5	95.2	8.15	8.3	0.32	651	21.25	-4.85	26.1	16.55	0.95	16.55	-0.25	1348.9	154	81.9	20.1	439	273.7	439	283.5
GF05001420S	6088	299	41.49	119.41	Asia	93019	1	7.9	1.9	12.7	7.75	11.8	0.266	1185.1	27.85	-16.65	44.5	22.15	-8.15	22.15	-8.15	396.7	107.7	1.4	102.4	259.3	6.3	259.3	6.3
GF04016847S	10806	215	57.6687	26.4676	Europe	1725	1	5.3	13.6	145.4	5.85	6.7	0.224	804.7	21.55	-8.25	29.8	16.25	-0.05	16.25	-4.35	724.5	85	33.9	26.4	242.2	116.8	242.2	151.2
GF04012803S	4366	125	27.12	100.17	Asia	201604	1.0101	6.9	5.4	93.6	1.25	9.8	0.351	690.3	12.65	-15.15	27.8	9.65	-7.95	9.65	-7.95	1765.2	443.9	7.7	101.8	1120	42.3	1120	42.3
GF01014959S	11430	215	57.9264	27.405	Europe	8509	1	5	11	143.1	6.05	6.2	0.208	823.7	21.75	-8.15	29.9	16.75	0.05	16.75	-4.35	678.9	88	31.7	32.7	252	102.7	252	128.3
GF01016377S	3819	1	31.11	-95.15	North America	8765	5	5.2	2.8	39.5	19.45	9.8	0.348	666.3	34.05	5.95	28.1	15.05	27.15	27.65	10.55	1300.5	135.4	82	15.9	370.3	268.4	308.7	322.4
GF04001598S	13457	216	48.4175	9.43817	Europe	33517	1	6.3	7.2	82.7	7.45	8	0.317	634.2	20.65	-4.55	25.2	14.15	0.45	15.65	-0.65	959.7	108.7	53.9	22.1	316.5	181.3	303	191.8
GF04020386S	5312	304	31.8008	114.056	Asia	107844	1	6	3.2	41.9	15.15	8.7	0.269	852.9	30.15	-2.05	32.2	25.75	3.65	25.75	3.65	1145.4	229.4	22.8	63	552.1	97.8	552.1	97.8
GF02000590S	13128	209	57.0449	8.87482	Europe	21444	1	5.4	6.1	111.4	8.85	2.2	0.14	489.2	17.45	1.45	16	10.45	6.55	15.35	3.05	867	112.3	40	26.8	293.9	153.5	232.6	194.3
GF04010330S	4365	125	27.167	100.167	Asia	29869	1.0101	6.8	5.6	97	0.75	9.6	0.344	700.8	12.15	-15.75	27.9	9.25	-7.25	9.25	-8.55	1685.9	425.2	7.3	101.7	1070.3	40.8	1070.3	41.1
GF01017163S	12605	216	52.25	5.63	Europe	4291	0.333333	4.3	2.6	94	9.85	6.7	0.313	538	21.55	0.25	21.3	6.75	5.85	16.85	3.05	924.1	87.5	48.7	14.3	255.9	189.5	244.8	232.7
GF05027800S	6214	303	29.205	119.64	Asia	57463	1	5.4	4.4	61.3	15.55	8.3	0.278	745.6	29.85	-0.15	30	19.05	11.65	24.85	5.75	2082.1	365.5	68.2	46.9	847.5	256.6	726.1	318.4
GF04012992S	4365	125	27.167	100.167	Asia	50975	1.0101	6.8	5.6	97	0.75	9.6	0.344	700.8	12.15	-15.75	27.9	9.25	-7.25	9.25	-8.55	1685.9	425.2	7.3	101.7	1070.3	40.8	1070.3	41.1
GF01014846S	8290	265	-9.43501	147.376	Australia	34835	1	5.2	3.4	52.9	22.75	6.8	0.787	48.7	27.15	18.55	8.6	23.05	22.05	23.35	22.05	1769.2	260.5	63.1	44.3	708	216.3	562.1	216.3
GF02000405S	3857	239	40.87	-96.81	North America	1667071	0	6.2	3.2	31.4	11.05	10.6	0.273	1026.3	30.95	-7.75	38.7	21.65	-2.65	23.95	-2.65	786.1	119.7	16.1	54	331.8	62.9	314.8	62.9
GF01014067S	1417	221	37.9133	-119.265	North America	1553	10	5.3	4.8	94.5	0.25	10.9	0.34	770.9	19.25	-12.95	32.2	-8.45	10.65	10.85	-8.45	1394.3	244.1	31.4	69.6	686.3	98.3	104.7	686.3
GF05012545S	3655	112	44.8	-84.8	North America	34989	1	5.1	8.6	84.6	6.25	9.2	0.247	953.8	25.05	-12.25	37.3	13.15	-5.25	18.25	-6.35	929.4	100	44.3	25.4	298.2	150.4	285.1	163.2
GF01016279S	1501	221	39.26	-120.78	North America	11861	5	5.8	5.4	87.2	11.05	12	0.401	665.2	28.95	-1.05	30	3.35	19.95	19.95	3.35	2049	394.1	2.6	80	1050.4	36.7	36.7	1050.4
GF05006247S	1870	223	37.8163	-25.3845	Europe	38357	0	6.1	4.6	50.9	15.95	3.6	0.292	296.3	23.25	10.95	12.3	15.45	19.45	20.25	12.75	1292.8	177.3	44.2	33.7	455.7	169.1	228.6	346.8
GF05001515V	520	266	35.77	-105.8	North America	10157	5	5.6	6	111.8	2.25	11.7	0.339	854.2	20.75	-13.85	34.6	12.45	-7.45	13.45	-8.35	764.7	142.1	31.5	57.8	357.2	107	348.8	111.1
GF04005286S	8892	212	49.3215	16.6838	Europe	3190	1	5.3	6.4	50.1	8.45	7.7	0.275	730.8	22.95	-5.05	28	17.75	0.35	17.75	-1.05	563.3	75	26.3	36.7	214.8	90.9	214.8	91.6
GF04011525S	4366	125	27.12	100.17	Asia	1067925	1.0101	6.9	5.4	93.6	1.25	9.8	0.351	690.3	12.65	-15.15	27.8	9.65	-7.95	9.65	-7.95	1765.2	443.9	7.7	101.8	1120	42.3	1120	42.3
GF04012460S	4366	125	27.12	100.17	Asia	566356	1.0101	6.9	5.4	93.6	1.25	9.8	0.351	690.3	12.65	-15.15	27.8	9.65	-7.95	9.65	-7.95	1765.2	443.9	7.7	101.8	1120	42.3	1120	42.3
GF01014984S	11330	215	58.2764	27.3104	Europe	4617	1	5.5	11	133.1	6.05	5.1	0.176	826.3	21.25	-7.65	28.9	16.95	-0.25	16.95	-4.15	702.2	94.6	31.1	34	261.5	102.9	261.5	130.9
GF05005450S	4417	123	22.56	101.18	Asia	59381	4	5.3	3.3	47.1	19.05	9.3	0.484	333	26.85	7.55	19.3	22.25	14.15	22.25	14.15	1908.9	432	19.9	84.3	1075.4	71.4	1075.4	71.4
GF04009892S	4366	125	27.12	100.17	Asia	318820	1.0101	6.9	5.4	93.6	1.25	9.8	0.351	690.3	12.65	-15.15	27.8	9.65	-7.95	9.65	-7.95	1765.2	443.9	7.7	101.8	1120	42.3	1120	42.3
GF04011470S	4413	125	24.53	101.02	Asia	1233680	1	5.6	5.3	72.9	12.25	10.3	0.482	401.6	20.25	-1.05	21.3	16.55	6.55	16.55	6.55	1403.6	276.3	20.4	77.9	749.7	73.1	749.7	73.1
GF04011195S	4411	125	24.533	101.016	Asia	26215	1	5.6	5	69.4	12.45	10.2	0.482	402.2	20.35	-0.85	21.2	16.75	6.65	16.75	6.65	1378.9	273.3	20	78.1	738.9	71.9	738.9	71.9
GF01000311S	2916	97	42.4094	-71.3318	North America	85951	1	4.7	14.6	185.3	10.15	9.2	0.261	875	27.95	-7.35	35.3	5.85	20.65	21.35	-1.25	1220.7	120.8	88.2	9.1	334.9	284.5	291.1	292.8
GF05011110S	3004	97	42.53	-72.19	North America	53117	1	4.6	13.1	228.7	8.45	9.2	0.257	904.8	26.05	-9.75	35.8	19.95	-2.45	19.95	-3.35	1229.8	114.3	88.7	7.8	328.4	276.2	328.4	276.2
GF01014800S	6844	207	49.1202	13.2423	Europe	3273	1	4.9	10	111.6	6.05	7.8	0.297	686.3	19.75	-6.45	26.2	14.85	1.35	14.85	-2.75	1204.7	136.9	65.1	18.1	372.7	245.7	372.7	298
GF05011465S	5887	303	29.2411	118.11	Asia	1321	1	4.9	3.3	46	16.35	7.9	0.264	777.7	30.55	0.55	30	20.35	12.25	25.95	6.05	2263.5	428.5	57.2	58.3	1022.6	235.8	853.7	306.6
GF05022672S	9109	210	65.9167	17.7167	Europe	1488	0	4.8	9.4	207.2	1.05	5.5	0.187	857.1	16.45	-13.15	29.6	12.45	-4.95	12.45	-9.65	836	138.5	36.9	40.8	335	124.2	335	147.8
GF04012842S	4473	124	21.61	101.57	Asia	88899	4	5	3.2	42.2	22.05	9.4	0.493	326.9	29.75	10.65	19.1	25.25	17.25	25.25	17.25	1887.7	391.9	22.8	81	1030.3	80.7	889.7	80.7
GF04005188S	8870	212	49.2563	16.6528	Europe	2991	0	5.3	6.1	56.9	8.85	7.7	0.272	746.7	23.65	-4.75	28.4	18.35	0.65	18.35	-0.85	568.4	76.5	26.7	37.6	218.5	90.6	218.5	91.7
GF05009834S	1380	221	34.2	-117.77	North America	11603	5	6.6	4.3	39.1	15.15	12.1	0.453	521.4	30.65	3.95	26.7	8.85	21.75	22.15	8.85	635.9	137	2.6	91.6	368.1	10.8	16.5	368.1
GF01004910S	5320	304	33.3628	114.19	Asia	50455	0	7.4	1.6	18.4	15.45	9.8	0.284	902.2	31.15	-3.25	34.4	26.65	3.25	26.65	3.25	946.1	232.9	18.3	80.7	519.1	58.9	519.1	58.9
GF05001478V	3544	214	41.71	-8.84	Europe	15402	5	5.4	6.6	89.5	14.15	5.5	0.371	321	21.75	6.95	14.8	12.85	18.25	18.35	10.25	1791.8	272.5	35.6	49.7	737	145.3	191.4	645.4
GF04009299S	4413	125	24.53	101.02	Asia	1019293	1	5.6	5.3	72.9	12.25	10.3	0.482	401.6	20.25	-1.05	21.3	16.55	6.55	16.55	6.55	1403.6	276.3	20.4	77.9	749.7	73.1	749.7	73.1
GF01009183S	9609	215	58.3267	21.8956	Europe	931	0	5.9	9.2	120.3	7.15	3.7	0.158	668.9	19.45	-3.75	23.2	8.55	0.85	16.05	-0.85	613.5	73.4	29.2	30.6	208.5	95.5	177.1	113.7
GF01014904S	11366	215	57.9557	27.3249	Europe	5344	5	5.7	12.4	101.6	5.95	6.2	0.209	821.6	21.65	-8.15	29.8	16.65	-0.05	16.65	-4.35	693.2	89.9	32.4	32.5	256.8	105.1	256.8	131.7
GF05005850S	13962	125	28.3212	99.0967	Asia	61780	1.0101	6.1	6	91.7	0.25	8.9	0.278	765.1	12.75	-19.25	32	9.05	-8.15	9.55	-9.95	1220.7	252.2	12.9	70.4	607.1	68.9	605.4	81.5
GF04009731S	4473	124	21.61	101.57	Asia	668113	4	5	3.2	42.2	22.05	9.4	0.493	326.9	29.75	10.65	19.1	25.25	17.25	25.25	17.25	1887.7	391.9	22.8	81	1030.3	80.7	889.7	80.7
GF01008340S	13661	216	46.3038	9.87298	Europe	222619	0	5.8	7	80.2	0.85	9.9	0.31	763.1	15.45	-16.55	32	8.45	-7.65	10.35	-9.45	1305.7	159.7	39.6	35.9	454.4	163.2	435.3	169.1
GF01014933S	11316	215	58.2592	27.2979	Europe	1561	1	5.6	10.9	117.9	6.05	5.2	0.18	823.4	21.25	-7.65	28.9	16.85	-0.25	16.85	-4.25	697.7	93.8	31.1	33.9	259.7	102.8	259.7	130.5
GF05011076S	2698	267	18.3	-65.8	North America	30674	1	5	6.6	84.1	21.35	4	0.529	137	25.05	17.45	7.6	22.25	19.55	22.95	19.55	3184.1	327.8	150.2	23	957.4	518.9	926.1	518.9
GF04011663S	4413	125	24.53	101.02	Asia	183366	1	5.6	5.3	72.9	12.25	10.3	0.482	401.6	20.25	-1.05	21.3	16.55	6.55	16.55	6.55	1403.6	276.3	20.4	77.9	749.7	73.1	749.7	73.1
GF05006095S	5345	304	28.57	114.6	Asia	9881	1	4.9	5.4	79.2	13.05	7.8	0.284	691.9	26.05	-1.25	27.3	16.95	9.15	21.75	3.85	2592.1	430.8	72.2	50.3	1123.2	316.1	918	356
GF05026183S	13060	216	47.74	8.51	Europe	19283	5	5.9	6.2	71.1	8.85	8.1	0.314	646.1	22.35	-3.55	25.9	15.75	4.75	17.25	0.65	1085.2	106.2	72.9	13	312.5	230.8	299.9	271.2
GF02001410S	1615	225	54.3333	-123.267	North America	258282	5	6	7.8	34.4	3.75	9.5	0.278	865.1	21.55	-12.55	34.1	3.65	-1.05	14.75	-7.55	714.6	78.8	39.4	21.1	213.1	126.4	192	178.1
GF04011270S	4413	125	24.53	101.02	Asia	795846	1	5.6	5.3	72.9	12.25	10.3	0.482	401.6	20.25	-1.05	21.3	16.55	6.55	16.55	6.55	1403.6	276.3	20.4	77.9	749.7	73.1	749.7	73.1
GF01016889S	1491	261	50.85	-120.42	North America	3700	5	6.2	4.5	40.4	4.05	10.2	0.302	821.6	22.65	-10.95	33.6	12.55	-0.75	14.75	-6.35	608.2	76.8	31.2	24	196.6	103.1	185.8	132.4
GF01004586S	12580	216	51.2361	5.26389	Europe	1453	1	5	3.7	46.8	10.35	7.1	0.323	551	22.45	0.45	22	4.45	6.45	17.55	3.35	867.6	83.4	49.6	11.8	240	186.3	226.7	225.6
GF04016782S	10345	215	58.415	24.9807	Europe	6879	0	6.1	11.3	129	5.95	6.8	0.23	778.7	21.55	-7.85	29.4	11.25	5.25	16.25	-3.75	791.7	92.2	37.6	27.9	251.3	124.6	249.7	177.4
GF05030102S	2946	228	-41.1066	-71.5192	South America	97895	0	5.8	5.9	137.8	7.55	8	0.381	436.1	19.85	-1.05	20.9	3.05	13.25	13.25	2.25	1868.7	359.8	42.8	66.9	937.5	161.3	161.3	874.9
GF04019418S	6726	301	42.4029	128.1	Asia	32586	1	5.8	8	82.3	4.65	9.7	0.217	1223.8	24.45	-20.45	44.9	19.65	-11.95	19.65	-11.95	892.3	230.4	10.5	91.4	538	38	538	38
GF05011168S	1590	233	44.2	-122.26	North America	51664	5	5.6	8.9	188.9	11.05	11.1	0.393	602.9	28.05	-0.15	28.2	4.35	19.05	19.05	3.85	2319.1	376.6	27.5	58.5	1030.2	136.7	136.7	923.6
GF04006005S	7969	254	43.3413	144.633	Asia	21214	1	5.4	7.3	76.5	6.35	8.1	0.23	896.7	22.65	-12.75	35.4	17.35	-5.55	17.35	-5.55	1069.1	163.2	30.1	41.5	417.8	132	417.8	132
GF01004513S	12580	216	51.2361	5.26389	Europe	783	1	5	3.7	46.8	10.35	7.1	0.323	551	22.45	0.45	22	4.45	6.45	17.55	3.35	867.6	83.4	49.6	11.8	240	186.3	226.7	225.6
GF05013182S	13191	268	54.8147	83.1383	Asia	22712	0	6	2.4	57.5	1.35	7.9	0.187	1247.8	22.95	-19.35	42.3	17.15	-12.85	17.15	-14.95	527.4	74.3	20.9	36.8	197.9	71.7	197.9	89.3
GF01014590S	7992	234	-5.9305	145.034	Australia	3033	1.05263	5.3	5	91.1	16.55	7.9	0.872	33.7	20.85	11.85	9	16.75	16.05	16.85	16.05	4257	558.1	176.8	33.5	1512.8	594.5	1263.6	639.3
GF01000293S	3243	98	41.4199	-74.0093	North America	106965	1	4.7	13.9	219.1	10.15	9.2	0.269	868.3	27.15	-7.05	34.2	16.75	-0.25	21.25	-1.15	1340.3	127.3	85.7	11.6	371.5	279.2	370.3	282.9
GF04016333S	11271	215	57.8465	27.2011	Europe	3333	5	5.8	13.8	117.8	5.75	6.4	0.213	818.2	21.55	-8.35	29.9	16.35	-0.15	16.35	-4.55	674	85.4	31	32.2	248	101.7	248	128.2
GF01013740S	7036	207	48.7766	13.8552	Europe	2355	5	4.8	11.1	123.7	4.05	7.7	0.304	634	16.85	-8.45	25.3	12.15	-0.75	12.15	-4.05	1393.2	157.3	79.5	17.7	428.6	298.2	428.6	347.1
GF01016985S	2719	267	18.421	-66.9665	North America	8738	0	5.1	4.6	62.9	24.85	5.3	0.622	112.8	29.25	20.75	8.5	25.95	23.45	26.25	23.45	2238.9	276.1	81.1	36.1	784.1	284.7	626	284.7
GF05026356S	12792	216	50.5037	6.32866	Europe	228951	0	4.1	5.8	135.3	7.15	6.5	0.296	552.5	18.85	-2.95	21.8	1.35	9.85	14.25	0.15	1255.1	128.9	83.6	12.1	364.1	276.4	294.6	362.3
GF04015488S	11046	215	58.2046	26.7389	Europe	3019	1	5.6	11.2	101.8	5.75	6.4	0.216	801.1	21.25	-8.25	29.5	16.15	-0.25	16.15	-4.35	688.9	88.6	30.9	31.7	247.9	103.7	247.9	131.2
GF01005832S	1446	221	37.9208	-119.274	North America	21592	10	5.3	4.5	80.3	-0.05	10.9	0.337	775.1	19.15	-13.25	32.4	-8.75	10.45	10.65	-8.75	1439.5	252.1	32.7	69.6	708.5	101.7	108	708.5
GF05000330V	11755	270	-2	30.1	Africa	6912	0	5.9	2.8	39.1	19.95	10.1	0.866	46.6	25.75	14.15	11.6	19.65	20.35	20.55	19.45	1151.2	179.7	12.4	53.6	426	69.2	126	390.6
GF01016532S	1501	221	39.26	-120.78	North America	9463	5	5.8	5.4	87.2	11.05	12	0.401	665.2	28.95	-1.05	30	3.35	19.95	19.95	3.35	2049	394.1	2.6	80	1050.4	36.7	36.7	1050.4
GF03009352S	6538	75	50.9892	122.431	Asia	36472	5	5.9	13.8	111	-3.25	10.8	0.212	1506.4	21.25	-29.45	50.7	15.35	-23.25	15.35	-23.25	588.8	154.2	4.5	106.1	400.8	18.2	400.8	18.2
GF05018417S	5774	299	42.3237	117.104	Asia	46129	1	7.2	5.5	35.4	2.45	11	0.239	1263.5	23.45	-22.45	45.9	17.65	-14.75	17.65	-14.75	497.4	130.5	3	101.2	317.1	12	317.1	12
GF04018171S	4754	298	36.2675	106.391	Asia	42216	0	8.1	3.9	36.2	5.45	11.1	0.302	916.1	22.65	-14.25	36.9	16.75	-6.85	16.75	-6.85	532.7	125.4	2.9	90.4	305.6	14.2	305.6	14.2
GF05006512S	7086	212	55.5968	13.9126	Europe	37035	0	5.7	6.7	81.5	7.75	5.4	0.241	604.7	20.15	-2.35	22.5	4.75	6.15	15.75	0.45	750.9	79.5	40.9	19.2	230.8	140.3	194.9	187.8
GF04012213S	4366	125	27.12	100.17	Asia	339284	1.0101	6.9	5.4	93.6	1.25	9.8	0.351	690.3	12.65	-15.15	27.8	9.65	-7.95	9.65	-7.95	1765.2	443.9	7.7	101.8	1120	42.3	1120	42.3
GF01004528S	12580	216	51.2361	5.26389	Europe	1279	1	5	3.7	46.8	10.35	7.1	0.323	551	22.45	0.45	22	4.45	6.45	17.55	3.35	867.6	83.4	49.6	11.8	240	186.3	226.7	225.6
GF04019292S	5889	303	29.2433	118.112	Asia	26849	1	4.9	3.5	49	16.55	7.9	0.263	782.8	30.75	0.65	30.1	20.55	12.45	26.25	6.15	2324.6	437.9	59	57.9	1047.8	243.4	873	316.4
GF05006483S	3506	214	38.6187	-8.1366	Europe	28304	0	5.8	3.1	57.9	15.65	10.4	0.407	496	30.75	5.15	25.6	12.95	22.25	22.25	9.65	719.6	119.8	3.9	61.7	324.8	27.2	47.4	268.5
GF05019859S	8414	207	47.36	15.05	Europe	49199	5	5.4	7.7	82.3	6.95	9.2	0.314	724.7	21.45	-7.95	29.4	16.05	-2.65	16.05	-2.65	918.2	129	41	41.4	373.9	131.3	373.9	131.3
GF05013644S	8058	194	-37.4595	145.54	Australia	19258	1	5.2	4.2	112.9	10.15	9.1	0.427	421.5	22.85	1.45	21.4	4.85	15.55	15.65	4.85	1232.7	140.5	55.7	25.2	403.5	200	223.4	403.5
GF04009108S	4473	124	21.61	101.57	Asia	656960	4	5	3.2	42.2	22.05	9.4	0.493	326.9	29.75	10.65	19.1	25.25	17.25	25.25	17.25	1887.7	391.9	22.8	81	1030.3	80.7	889.7	80.7
GF05028279S	13663	216	46.77	9.87	Europe	530	0	5.1	9.9	95.1	-0.25	10	0.329	723.6	14.25	-16.05	30.3	8.75	-5.15	8.75	-9.85	1627.6	215.5	87.7	32.4	614.7	287.3	614.7	291.2
GF01004442S	12584	216	51.1258	5.37278	Europe	514	1	5.1	4.2	40.5	10.35	7.2	0.324	553.4	22.45	0.35	22.1	4.45	6.35	17.55	3.25	871	84.4	50.5	11.5	237.6	190	230.9	226
GF01014750S	12710	271	57.1041	53.0757	Asia	4560	1	5.7	8.3	69.4	3.05	7.4	0.191	1127.5	23.35	-15.35	38.7	17.45	-4.05	17.45	-11.55	559.5	69.2	23.6	34.3	200.1	78.9	200.1	93.6
GF03008266S	1634	259	64.71	-148.28	North America	181116	5	5.7	8.6	127.8	-1.55	8.6	0.188	1402.2	22.45	-23.05	45.5	16.25	-9.25	16.25	-18.75	505.8	111.1	11.6	71.8	267.5	46.2	267.5	66.6
GF03009103S	13812	237	43.8	91.7	Asia	33756	0	7.8	2.4	32.1	2.65	11.1	0.26	1201.8	23.75	-18.95	42.7	17.35	-13.45	17.35	-13.45	178.9	38	4.7	72.8	97	16.8	97	16.8
GF01011983S	13053	216	46.6333	8.46667	Europe	6707	0	5.4	7.4	137.7	-0.95	8.3	0.298	693.8	13.05	-14.65	27.7	5.85	-9.75	8.05	-9.75	2846.2	293.9	169.5	15.1	807.4	564.2	783.3	564.2
GF04005543S	234	211	51.77	-1.32	Europe	9860	0	5.8	6.1	75.6	10.05	6.8	0.35	451	20.65	1.35	19.3	7.55	6.45	16.05	4.55	700.8	74.1	43.8	15.5	213	148.6	155.3	174.8
GF05020151S	9532	208	55.9886	21.0764	Europe	1800	0	6.2	8.3	98	7.75	5.4	0.219	688.6	21.05	-3.75	24.8	8.55	2.05	16.75	-0.65	807.9	98.8	33.5	31.4	277.3	123.8	227.8	177.3
GF01013675S	9047	208	59.9678	17.3044	Europe	3737	5	4.6	9.6	215.5	5.85	6.9	0.245	729.1	21.45	-6.65	28.1	15.55	0.35	15.55	-3.15	668	83.4	34.2	27.9	231.3	111.9	231.3	133.4
GF05024861S	4400	123	22.1406	100.685	Asia	11465	4	5.2	2.9	39.7	23.15	10.6	0.491	346.5	32.05	10.55	21.5	26.55	18.05	26.55	18.05	1481.2	283.6	15.1	74.3	745.5	54.2	683.6	54.2
GF03006602S	6751	301	42.1333	128.117	Asia	10680	1	5.8	6.2	137.3	1.55	8.8	0.203	1224.5	21.25	-22.25	43.5	16.75	-14.75	16.75	-14.75	1340.7	344.6	17.5	90.2	800.8	63.2	800.8	63.2
GF04006185S	13187	268	55.01	83.07	Asia	6547	1	6.2	3.5	86.1	1.25	8.1	0.191	1246.8	22.95	-19.55	42.5	16.95	-12.85	16.95	-15.05	530.9	74.7	21	37.4	202.7	71.7	202.7	89.2
GF01012402S	3659	272	30.75	-84	North America	14912	5	5.3	4.3	42	19.25	10.1	0.39	599.2	32.05	6.25	25.8	26.55	15.55	26.55	11.25	1456	166.8	77.4	26.7	488.2	274.8	488.2	354.3
GF04016044S	10922	215	58.3078	26.5901	Europe	800	1	6.2	11.8	108.5	5.75	6.4	0.216	802.3	21.35	-8.15	29.5	16.25	-0.15	16.25	-4.25	715.5	92.2	30.9	31.8	256	106.8	256	136.9
GF05025859S	13559	216	46.69	9.67	Europe	34543	5	5.8	8.3	88	4.95	9.8	0.324	717.4	19.45	-10.75	30.2	13.95	-2.95	13.95	-4.55	1141.6	147.9	54.9	33.2	424.8	185.4	424.8	187.4
GF04013787S	4411	125	24.533	101.016	Asia	25584	1	5.6	5	69.4	12.45	10.2	0.482	402.2	20.35	-0.85	21.2	16.75	6.65	16.75	6.65	1378.9	273.3	20	78.1	738.9	71.9	738.9	71.9
GF05000238V	3319	98	39.94	-77.87	North America	14426	1	4.8	8.9	170.1	11.25	9.5	0.282	865.4	28.35	-5.45	33.8	20.15	-0.05	22.35	-0.05	1108.1	113.5	67.9	13.9	322.8	225	300.5	225
GF04011394S	4413	125	24.53	101.02	Asia	687471	1	5.6	5.3	72.9	12.25	10.3	0.482	401.6	20.25	-1.05	21.3	16.55	6.55	16.55	6.55	1403.6	276.3	20.4	77.9	749.7	73.1	749.7	73.1
GF01009271S	9623	215	58.2677	21.9415	Europe	1988	0	5.9	9.2	120.5	7.15	4.1	0.173	675	19.85	-3.95	23.8	8.35	0.85	16.15	-0.95	607.7	71.6	29.3	29.9	203.3	95	178.8	112.2
GF05022450S	3036	100	47.668	-72.3113	North America	19293	10	5	7.6	107.6	2.75	8.8	0.213	1114.1	22.05	-19.25	41.3	15.05	-11.05	16.35	-12.45	1097.1	135	62	22.9	355.2	198.3	345	213.9
GF04016779S	11009	215	58.7895	26.6929	Europe	7657	0	5.9	10.9	155.4	5.55	6.2	0.21	805.8	21.15	-8.35	29.5	16.15	-0.55	16.15	-4.55	718.8	93.9	31.5	32	259.2	106.8	259.2	139.9
GF04012144S	4366	125	27.12	100.17	Asia	502988	1.0101	6.9	5.4	93.6	1.25	9.8	0.351	690.3	12.65	-15.15	27.8	9.65	-7.95	9.65	-7.95	1765.2	443.9	7.7	101.8	1120	42.3	1120	42.3
GF04009619S	4473	124	21.61	101.57	Asia	278970	4	5	3.2	42.2	22.05	9.4	0.493	326.9	29.75	10.65	19.1	25.25	17.25	25.25	17.25	1887.7	391.9	22.8	81	1030.3	80.7	889.7	80.7
GF01001048S	6650	273	-31.8633	126.983	Australia	118218	2	8.1	1.1	61.5	17.25	11.1	0.494	350	29.55	7.15	22.4	17.95	17.05	21.45	12.45	276.2	30	14.3	17.7	79.9	58.8	65.4	72.1
GF01014885S	10933	215	57.6669	26.6047	Europe	5570	5	5.3	12.8	118.7	5.75	6.6	0.221	808.4	21.45	-8.25	29.7	16.25	-0.15	16.25	-4.45	722.9	85.1	33.6	26.8	243.7	115.9	243.7	150.1
GF04013296S	4365	125	27.167	100.167	Asia	57720	1.0101	6.8	5.6	97	0.75	9.6	0.344	700.8	12.15	-15.75	27.9	9.25	-7.25	9.25	-8.55	1685.9	425.2	7.3	101.7	1070.3	40.8	1070.3	41.1
GF04013475S	4411	125	24.533	101.016	Asia	32793	1	5.6	5	69.4	12.45	10.2	0.482	402.2	20.35	-0.85	21.2	16.75	6.65	16.75	6.65	1378.9	273.3	20	78.1	738.9	71.9	738.9	71.9
GF03001667S	12853	227	60.55	7.41667	Europe	1531	0	5.5	8.66667	206.2	-3.75	5.2	0.221	632.2	8.45	-15.15	23.6	-3.95	-1.05	5.15	-10.95	2584.4	290.1	118.9	26.1	801.4	397.7	584.4	757.5
GF01016600S	3609	112	47.57	-82.85	North America	10783	5	5.3	4.6	60	2.75	9.4	0.225	1086.2	23.15	-18.55	41.7	14.85	-10.45	16.05	-11.85	905.9	101.1	47.3	23.5	283	159.6	281.6	164.8
GF04009542S	4473	124	21.61	101.57	Asia	133897	4	5	3.2	42.2	22.05	9.4	0.493	326.9	29.75	10.65	19.1	25.25	17.25	25.25	17.25	1887.7	391.9	22.8	81	1030.3	80.7	889.7	80.7
GF04011154S	4413	125	24.53	101.02	Asia	368368	1	5.6	5.3	72.9	12.25	10.3	0.482	401.6	20.25	-1.05	21.3	16.55	6.55	16.55	6.55	1403.6	276.3	20.4	77.9	749.7	73.1	749.7	73.1
GF05025804S	13123	216	47.64	8.82	Europe	33673	0	5.6	6.9	47.1	9.15	8	0.312	642.1	22.35	-3.15	25.5	15.95	2.15	17.55	1.05	1051.6	110	65.1	17.5	324.2	210.5	319.3	227.5
GF01003120S	9136	210	65.9772	17.8076	Europe	1084	0	4.725	9.325	220.75	1.05	5.4	0.182	857.1	16.35	-13.15	29.5	12.45	-5.05	12.45	-9.65	795.9	131.9	35	40.8	319.3	118.7	319.3	141.4
GF04009673S	4473	124	21.61	101.57	Asia	335238	4	5	3.2	42.2	22.05	9.4	0.493	326.9	29.75	10.65	19.1	25.25	17.25	25.25	17.25	1887.7	391.9	22.8	81	1030.3	80.7	889.7	80.7
GF04001551S	7120	212	52.8707	13.9688	Europe	42597	0	5.5	7.6	61.3	8.95	6.8	0.272	665	22.75	-2.25	25	17.55	4.35	17.55	0.55	583.7	63.6	34.3	20.8	189.6	116	189.6	129.4
GF04016217S	11141	215	57.7493	26.9241	Europe	5197	1	5.1	11.3	111.6	5.45	6.4	0.216	807.3	21.05	-8.55	29.6	15.85	-0.45	15.85	-4.85	773.9	94.1	35.3	29.4	273.8	120	273.8	154.9
GF05020237S	3915	211	51.2	0.2	Europe	16026	0	5.8	6	81.4	10.55	6.7	0.345	461.9	21.15	1.75	19.4	8.05	14.95	16.65	4.85	732.8	87.1	46.8	22.3	242.5	148.2	149.7	201.8
GF04009133S	4413	125	24.53	101.02	Asia	803764	1	5.6	5.3	72.9	12.25	10.3	0.482	401.6	20.25	-1.05	21.3	16.55	6.55	16.55	6.55	1403.6	276.3	20.4	77.9	749.7	73.1	749.7	73.1
GF04013170S	4365	125	27.167	100.167	Asia	54985	1.0101	6.8	5.6	97	0.75	9.6	0.344	700.8	12.15	-15.75	27.9	9.25	-7.25	9.25	-8.55	1685.9	425.2	7.3	101.7	1070.3	40.8	1070.3	41.1
GF02006238S	4834	298	36.074	108.468	Asia	48259	1	7.5	3.8	48.6	8.95	10.8	0.296	926.8	26.15	-10.15	36.3	18.85	-3.45	20.45	-3.45	651.1	142.3	4.6	87.6	375.3	19.1	362.5	19.1
GF04016832S	9863	215	56.723	22.9943	Europe	3877	0	6.7	9	80.5	6.55	6.7	0.245	734	21.45	-5.95	27.4	16.15	0.95	16.15	-2.55	688.7	85.5	35.3	27.7	234.6	113.1	234.6	134.2
GF05000260V	1221	222	35.38	-111.53	North America	7919	0	7	1.9	23.1	10.35	12.3	0.373	796.8	28.25	-4.85	33.1	19.75	14.55	20.65	0.25	404.3	68.6	9.4	47.8	171.3	45.5	134.6	103
GF04004613S	5316	304	31.8661	114.087	Asia	60812	1	6	3.2	40.2	15.25	8.7	0.268	857.3	30.25	-2.05	32.3	25.85	3.65	25.85	3.65	1340.1	262.8	27.4	61.9	642.1	116.3	642.1	116.3
GF04016963S	10766	215	58.0413	26.4007	Europe	2962	1	5.4	9.9	116.7	5.45	6.4	0.22	793	20.85	-8.35	29.2	15.75	-0.45	15.75	-4.55	785	96	36.3	28.2	270.6	123.8	270.6	159.9
GF05005110S	4942	297	26.47	109.38	Asia	39348	1	5.4	5.4	54.4	15.55	7	0.263	704.2	27.75	1.05	26.7	22.55	6.05	24.15	6.05	1942.8	351.2	48.8	58.8	913.7	205	736	205
GF04013905S	4366	125	27.12	100.17	Asia	5716	1.0101	6.9	5.4	93.6	1.25	9.8	0.351	690.3	12.65	-15.15	27.8	9.65	-7.95	9.65	-7.95	1765.2	443.9	7.7	101.8	1120	42.3	1120	42.3
GF05028382S	4684	302	31.85	103.56	Asia	34319	1	5.5	6.7	92.7	4.55	9	0.277	763.4	17.35	-15.05	32.4	13.55	-6.15	13.55	-6.15	1036.3	172.4	6.8	73.9	494.1	31.3	494.1	31.3
GF01011769S	9395	208	60.3468	19.9274	Europe	6478	5	5.6	9.8	106.9	6.25	3.5	0.149	660.6	18.65	-4.65	23.3	12.05	-0.15	15.05	-1.65	610.6	77.8	28.7	29.7	201.9	93.1	184.9	113
GF01016691S	1565	274	52.32	-121.92	North America	5907	5	6	5	35	3.95	10.6	0.313	816.4	21.95	-12.05	34	14.25	-0.45	14.25	-6.75	642.8	85.4	27.9	29.9	216.1	89.9	216.1	144.5
GF03008322S	11392	210	64.27	27.33	Europe	1020	0	4.6	10.625	264.025	2.35	5	0.159	921.2	18.95	-12.45	31.4	14.65	-4.55	14.65	-9.25	727.4	96.3	34.5	33.1	266.4	109.7	266.4	134.8
GF05022446S	3071	100	47.5	-72.6638	North America	17104	10	4.9	7	123.7	3.45	9.1	0.215	1142.4	23.25	-18.95	42.2	16.05	-10.65	17.45	-12.05	980.3	124.4	56	24.7	319.7	173.5	312.9	181.8
GF04012902S	4473	124	21.61	101.57	Asia	144479	4	5	3.2	42.2	22.05	9.4	0.493	326.9	29.75	10.65	19.1	25.25	17.25	25.25	17.25	1887.7	391.9	22.8	81	1030.3	80.7	889.7	80.7
GF05028430S	4684	302	31.85	103.56	Asia	24750	1	5.5	6.7	92.7	4.55	9	0.277	763.4	17.35	-15.05	32.4	13.55	-6.15	13.55	-6.15	1036.3	172.4	6.8	73.9	494.1	31.3	494.1	31.3
GF04009477S	4413	125	24.53	101.02	Asia	355120	1	5.6	5.3	72.9	12.25	10.3	0.482	401.6	20.25	-1.05	21.3	16.55	6.55	16.55	6.55	1403.6	276.3	20.4	77.9	749.7	73.1	749.7	73.1
GF01005051S	13743	216	46.4963	9.93147	Europe	5439	0	5.7	6.3	106.7	-4.35	9.3	0.301	750.1	10.35	-20.45	30.8	5.15	-12.75	5.15	-14.25	1352	163.9	49.1	33.7	473.3	186.9	473.3	194.7
GF04012416S	4411	125	24.533	101.016	Asia	10873	1	5.6	5	69.4	12.45	10.2	0.482	402.2	20.35	-0.85	21.2	16.75	6.65	16.75	6.65	1378.9	273.3	20	78.1	738.9	71.9	738.9	71.9
GF03000226S	10239	215	60.2943	24.5166	Europe	34474	0	4.6	9	218.6	5.05	6	0.201	788.2	20.75	-8.95	29.7	10.55	-1.45	15.55	-4.65	797.4	94.1	36.2	28.7	254.1	124.8	245.8	178.9
GF01001239S	7493	193	-35.0917	138.676	Australia	88052	0	5.9	3	71.5	14.65	8.2	0.424	371.8	25.85	6.55	19.3	9.95	19.35	19.45	9.95	785.4	121.9	20.8	56.1	352.1	74.2	80.1	352.1
GF03006570S	5138	297	26.8167	110.883	Asia	18659	1	6.1	5.2	38.8	16.95	7.5	0.257	762.4	30.65	1.65	29	21.25	8.55	26.45	6.85	1730.4	243.5	59	38.8	657.5	243.1	589.5	266.4
GF01001714S	8311	230	-42.279	147.615	Australia	134959	0	6.2	3.1	70.3	10.65	8.4	0.468	317.8	20.55	2.65	17.9	8.45	14.65	14.75	6.55	580.9	58.8	32.6	16.2	163.1	122.4	138.3	162.1
GF05032101S	4009	206	42.6084	1.12082	Europe	14405	5	6.7	4.7	79.9	10.15	8.9	0.343	619.3	23.85	-2.05	25.9	12.25	3.45	18.45	2.65	950.7	100.2	49.4	18.4	282.1	180.4	230.1	202.8
GF05017048S	12824	227	62.2731	6.85139	Europe	792	5	4.8	12.4	227.2	4.55	6.3	0.258	645.6	16.75	-7.65	24.4	-2.45	7.55	13.35	-3.15	1974.3	244.7	84.6	35.3	699.1	275.4	318.5	664.6
GF05011808S	5156	304	33.5594	111.708	Asia	76263	1	6.4	3	42.7	13.75	8.4	0.264	854	28.25	-3.65	31.9	24.25	2.15	24.25	2.15	927.2	209	12.5	78.4	491.6	43.7	491.6	43.7
GF04013628S	4365	125	27.167	100.167	Asia	29402	1.0101	6.8	5.6	97	0.75	9.6	0.344	700.8	12.15	-15.75	27.9	9.25	-7.25	9.25	-8.55	1685.9	425.2	7.3	101.7	1070.3	40.8	1070.3	41.1
GF01006588S	9274	210	68.3544	18.816	Europe	1037	0	5.8	7.9	179.4	0.45	4.9	0.174	790.6	14.95	-13.05	28	10.45	-1.25	11.25	-8.85	743.5	101.7	33.2	30.3	253.9	117.3	239.9	189.2
GF05017448S	1151	275	33.75	-109.07	North America	115196	1.0101	6.7	3.9	35	9.65	13.2	0.429	681.1	25.95	-4.85	30.8	17.45	13.45	18.35	0.95	487.6	96.1	17.7	60	235.5	53.9	197.6	95.9
GF04000565S	12301	216	50.8132	4.4631	Europe	5128	1	4.7	5.5	72	10.15	7.1	0.329	532.3	21.95	0.35	21.6	4.45	6.25	17.05	3.35	875.5	82.3	52.5	10.9	237.3	187.5	232.3	224
GF01000979S	5438	40	-30.1586	115.25	Australia	22370	0	6.2	1.4	26.6	18.85	9.9	0.439	429.5	31.75	9.15	22.6	13.65	24.15	24.55	13.65	606.3	126	8.9	83.8	339	34.6	43.9	339
GF05020026S	12616	216	52.0425	5.77472	Europe	2111	1	4.3	2.6	85.3	9.95	6.8	0.314	545.8	21.75	0.25	21.5	4.15	5.95	16.95	2.95	925.3	88.8	49.6	13.8	262.3	193.5	236	240.5
GF04009185S	4413	125	24.53	101.02	Asia	247479	1	5.6	5.3	72.9	12.25	10.3	0.482	401.6	20.25	-1.05	21.3	16.55	6.55	16.55	6.55	1403.6	276.3	20.4	77.9	749.7	73.1	749.7	73.1
GF05025765S	13134	216	47.48	8.91	Europe	18979	0	6.2	7.4	56.4	9.55	7.6	0.299	653	22.45	-2.95	25.4	17.95	2.35	17.95	1.15	1201.9	127.1	71	19.9	377.4	234.4	377.4	245.2
GF05006564S	3321	99	35.3832	-78.0389	North America	188752	0	5	4.4	57.2	16.65	9.4	0.322	720.7	31.25	2.05	29.2	24.95	12.25	25.75	7.05	1218.7	149.4	75.4	24.9	422.6	234.6	407.7	250.1
GF05000537V	11470	215	59.07	27.48	Europe	1600	5	5	11.4	186.9	5.65	4.9	0.168	833.9	21.05	-8.05	29.1	16.75	-1.05	16.75	-4.55	735.3	99.5	30.7	35.8	271.9	103.5	271.9	132.8
GF04010828S	4473	124	21.61	101.57	Asia	459489	4	5	3.2	42.2	22.05	9.4	0.493	326.9	29.75	10.65	19.1	25.25	17.25	25.25	17.25	1887.7	391.9	22.8	81	1030.3	80.7	889.7	80.7
GF04010919S	4473	124	21.61	101.57	Asia	18709	4	5	3.2	42.2	22.05	9.4	0.493	326.9	29.75	10.65	19.1	25.25	17.25	25.25	17.25	1887.7	391.9	22.8	81	1030.3	80.7	889.7	80.7
GF05012618S	8758	208	59.8498	16.2441	Europe	2662	0	4.4	8.7	163.5	5.75	6.7	0.241	731.1	21.25	-6.55	27.8	15.55	0.35	15.55	-3.25	734.3	87.1	37.3	27.6	254.4	121.7	254.4	143.3
GF04016858S	11003	215	58.2376	26.6844	Europe	1742	1	6.2	10.4	106.1	5.75	6.4	0.216	802.2	21.25	-8.15	29.4	16.25	-0.15	16.25	-4.35	689.7	88.7	30.6	31.7	247.5	103.5	247.5	131.4
GF04008334S	7538	51	35.9598	138.798	Asia	15879	1	5.3	6.2	79.4	5.85	8.5	0.258	841.1	20.85	-12.15	33	16.35	-5.05	16.35	-5.05	1918.9	335.3	37.8	64.5	918.8	135.8	918.8	135.8
GF01001311S	5546	40	-32.553	116.044	Australia	47996	5	6.4	2.2	69.5	16.45	10.6	0.454	437.6	30.05	6.75	23.3	11.15	22.05	22.25	11.15	1108.8	218.4	13.9	80.7	597.5	44.9	60.3	597.5
GF05007345S	5449	304	31.55	115.28	Asia	41938	1	5.9	3	32.5	15.25	8.4	0.261	861.7	30.45	-1.75	32.2	25.95	5.55	25.95	3.75	1546.6	298.7	31.7	59.4	731.1	149.5	731.1	151.4
GF05016661S	5013	207	47.5806	11.6392	Europe	17876	5	5.5	11.4	121	6.75	9.8	0.337	692.8	20.65	-8.25	28.9	15.45	-2.35	15.45	-2.35	1583.9	211.9	85.7	31.7	593	280.4	593	280.4
GF05024692S	12654	216	48.1256	5.9975	Europe	1970	1	5.8	7.7	109.1	9.75	7.8	0.32	611.4	22.95	-1.35	24.3	5.95	5.65	17.85	2.05	1104.4	113.8	73.8	13.3	325.2	230.9	263.2	282.4
GF01016451S	1489	261	50.88	-120.35	North America	5129	5	6.3	4.6	39.4	5.05	10.1	0.297	835	23.65	-10.25	33.9	13.65	0.35	15.85	-5.55	535.5	64	29	21.6	162.7	93.9	152.7	124.2
GF04010105S	4366	125	27.12	100.17	Asia	988526	1.0101	6.9	5.4	93.6	1.25	9.8	0.351	690.3	12.65	-15.15	27.8	9.65	-7.95	9.65	-7.95	1765.2	443.9	7.7	101.8	1120	42.3	1120	42.3
GF04010926S	4366	125	27.12	100.17	Asia	183257	1.0101	6.9	5.4	93.6	1.25	9.8	0.351	690.3	12.65	-15.15	27.8	9.65	-7.95	9.65	-7.95	1765.2	443.9	7.7	101.8	1120	42.3	1120	42.3
GF01009082S	9744	215	58.3537	22.4476	Europe	3661	1	6.1	9	118.1	6.75	5.1	0.196	711.4	20.65	-5.45	26.1	16.25	0.45	16.25	-1.75	610.8	69.9	31.4	27.1	196.8	99.1	196.8	113.4
GF01019006S	13885	300	33.2667	96.35	Asia	86002	3	7.3	4.8	57.3	-3.55	13.2	0.344	923.4	13.15	-25.35	38.5	7.95	-14.95	7.95	-14.95	637.3	139	3.8	97.9	388.1	14.9	388.1	16.1
GF04013370S	4411	125	24.533	101.016	Asia	57982	1	5.6	5	69.4	12.45	10.2	0.482	402.2	20.35	-0.85	21.2	16.75	6.65	16.75	6.65	1378.9	273.3	20	78.1	738.9	71.9	738.9	71.9
GF04015436S	9677	215	58.3256	22.1404	Europe	12314	0	5.6	9.1	125.9	6.75	4.4	0.18	686.5	19.85	-4.65	24.5	12.35	0.45	15.95	-1.45	635	72.2	31.4	28.5	208	100.8	192.7	117.5
GF04000630S	12241	216	50.7512	4.4222	Europe	10877	1	4.4	5.6	68.7	10.05	7.1	0.331	529.6	21.75	0.25	21.5	4.35	6.15	16.85	3.25	924.2	87.2	55.4	11	251	198.9	245.7	237.4
GF01005507S	2008	211	52.8123	-3.55929	Europe	151935	3	4.9	7.7	186.1	7.55	6	0.351	398.4	16.65	-0.55	17.2	3.65	11.35	12.85	2.75	2081.9	251.2	113.5	29	714	349.4	370.6	673.9
GF05022405S	3460	203	47.5246	-79.1984	North America	5873	0	5.1	4.8	64.4	3.25	8.6	0.21	1091.9	22.75	-18.05	40.8	15.55	-10.55	16.45	-11.55	943.4	102	46.2	23.8	298.7	157.8	293.4	170.5
GF05022300S	3431	203	48.4776	-79.0263	North America	45756	1	5.2	4.3	56.3	1.95	9.2	0.214	1167.7	22.75	-20.35	43.1	14.95	-12.45	16.25	-13.75	963.8	115	47.5	28.5	333.7	156.7	314.5	173.6
GF03006934S	13621	216	46.7344	9.85306	Europe	52935	0	4.8	10.7	93.2	-0.65	9.9	0.326	724.7	13.95	-16.45	30.4	8.45	-8.65	8.45	-10.25	1621.6	211.3	83.6	31.9	604	279.1	604	283.7
GF04010001S	4413	125	24.53	101.02	Asia	774665	1	5.6	5.3	72.9	12.25	10.3	0.482	401.6	20.25	-1.05	21.3	16.55	6.55	16.55	6.55	1403.6	276.3	20.4	77.9	749.7	73.1	749.7	73.1
GF04013686S	4411	125	24.533	101.016	Asia	17372	1	5.6	5	69.4	12.45	10.2	0.482	402.2	20.35	-0.85	21.2	16.75	6.65	16.75	6.65	1378.9	273.3	20	78.1	738.9	71.9	738.9	71.9
GF05000477S	12863	216	46.3	7.617	Europe	4490	5	6.2	5.4	90.4	9.05	9.9	0.318	767.9	24.05	-6.95	31	18.65	4.45	18.65	-1.15	830.7	80.8	53.3	13	235.5	175.9	235.5	206.4
GF04009140S	4366	125	27.12	100.17	Asia	2140297	1.0101	6.9	5.4	93.6	1.25	9.8	0.351	690.3	12.65	-15.15	27.8	9.65	-7.95	9.65	-7.95	1765.2	443.9	7.7	101.8	1120	42.3	1120	42.3
GF05000829V	3215	228	-40.2	-73.43	South America	5922	0	5.2	8.5	199.1	7.65	7.4	0.438	311.6	17.75	0.95	16.8	4.55	11.75	11.85	3.95	2822.3	482.3	80	56.1	1280.1	281.7	313.1	1214.7
GF01000924S	8378	192	-35.8767	149.01	Australia	74396	5	5.4	3.4	72.9	9.85	10.3	0.426	485.1	23.45	-0.75	24.2	12.35	10.05	16.05	3.55	760	77.6	45.9	14.4	221.1	151.5	208.5	188.7
GF04004777S	4524	302	29.579	101.996	Asia	8126	0	5.7	7.8	96.3	4.65	8.4	0.31	612	15.35	-11.65	27	12.05	-3.75	12.05	-3.75	2456.4	457.8	14.4	79.6	1288.7	65.7	1288.7	65.7
GF04003533S	9502	210	66.39	20.53	Europe	1951	5	4.6	8.1	221.3	1.55	6.7	0.206	939.1	18.75	-13.95	32.7	14.05	-4.75	14.05	-10.25	773.4	118	34.2	37	300.6	116.9	300.6	140.1
GF03009305S	6532	75	50.9429	122.093	Asia	27075	5	6.1	12.7	88.8	-2.85	11.1	0.21	1546.9	21.95	-30.75	52.7	16.05	-23.65	16.05	-23.65	517	133.9	4.2	105.3	350.1	16.8	350.1	16.8
GF05013685S	8042	194	-37.5339	145.509	Australia	21418	1	5.1	4.1	111.1	10.85	8.9	0.428	407.9	23.15	2.35	20.8	6.35	16.05	16.15	5.65	1231.2	135.9	57.4	22.9	389.8	207	231.5	386.9
GF05028589S	12167	216	51.801	4.322	Europe	6138	0	7.3	4.7	63.6	10.35	6.2	0.307	515.6	21.35	1.05	20.3	11.15	6.45	17.05	3.85	892.4	90	44.3	18.3	265.4	170.4	239	217.1
GF03009378S	6532	75	50.9429	122.093	Asia	24850	5	6.1	12.7	88.8	-2.85	11.1	0.21	1546.9	21.95	-30.75	52.7	16.05	-23.65	16.05	-23.65	517	133.9	4.2	105.3	350.1	16.8	350.1	16.8
GF05000663V	9262	210	68.36	18.68	Europe	12245	0	5.5	8.4	188	-3.75	4.9	0.186	730	9.85	-16.55	26.4	5.55	-5.55	6.25	-12.35	1131.5	146.9	51.7	29	379.6	179.3	352	289
GF05001678V	9187	217	64.7	177.85	Europe	7136	20	5.5	8	123.4	-7.45	4.1	0.129	1018	8.35	-23.55	31.9	-19.95	-3.55	5.35	-19.95	730.4	87.1	25.7	31	249.1	102.4	170.9	249.1
GF04003183S	6524	75	51.8414	122.054	Asia	68259	5	5.7	11.9	146.8	-5.45	11.5	0.217	1547.8	19.85	-33.35	53.2	13.65	-21.85	13.65	-25.95	776.9	188.8	7.1	97.3	495.1	29.9	495.1	30.1
GF04017040S	11488	215	59.0618	27.5112	Europe	1848	0	5.1	11	197.9	5.65	4.8	0.167	834.3	21.05	-7.95	29	16.75	-1.15	16.75	-4.55	736.6	99.6	30.7	35.8	271.9	103.6	271.9	133
GF04015921S	10141	215	56.5509	24.0698	Europe	2839	0	6	10.2	115.5	6.95	6.8	0.239	764.1	22.25	-6.05	28.3	16.85	1.25	16.85	-2.65	639.3	85.2	31.7	29.4	221.4	102.5	221.4	119.6
GF03007297S	6798	218	38.0321	128.463	Asia	79788	1	5.3	7.6	83.2	7.85	8.9	0.237	958.3	23.75	-13.75	37.5	19.05	-5.05	19.65	-5.05	2210.1	475.9	46.7	80	1270.8	164	1132.6	164
GF04011501S	4366	125	27.12	100.17	Asia	854828	1.0101	6.9	5.4	93.6	1.25	9.8	0.351	690.3	12.65	-15.15	27.8	9.65	-7.95	9.65	-7.95	1765.2	443.9	7.7	101.8	1120	42.3	1120	42.3
GF05025116S	2533	276	5.6179	-6.6079	Africa	28340	0	5.7	2.8	36.4	25.65	7.8	0.751	79.4	32.05	21.65	10.4	26.05	25.95	26.85	24.75	1250.6	203.4	20.1	47.9	482	107.1	275.1	403.1
GF04018880S	1260	263	59.7429	-112.244	North America	24919	5	6.7	3.3	57.4	-1.45	9.4	0.197	1378.3	22.95	-24.95	47.9	15.65	-9.95	15.65	-19.75	381.2	63.2	13.5	52.8	169	45.8	169	50.5
GF04010724S	4413	125	24.53	101.02	Asia	590416	1	5.6	5.3	72.9	12.25	10.3	0.482	401.6	20.25	-1.05	21.3	16.55	6.55	16.55	6.55	1403.6	276.3	20.4	77.9	749.7	73.1	749.7	73.1
GF01019233S	6719	301	42.38	128.08	Asia	12672	1	5.8	5.5	121	4.45	9.6	0.215	1220.8	24.15	-20.55	44.7	19.35	-12.15	19.35	-12.15	915.5	236.6	10.8	91.3	551.4	39.2	551.4	39.2
GF01006486S	1487	261	50.9389	-120.298	North America	371573	0	6	4.8	37.7	3.75	9.9	0.295	824.5	22.15	-11.25	33.4	12.25	-0.85	14.45	-6.65	574.4	67.9	31.5	21.3	171.6	101.7	161.6	135.4
GF05018534S	4617	302	29.57	102	Asia	162277	1	5.6	8	89.6	5.65	8.3	0.314	599.9	16.05	-10.45	26.5	12.85	-2.65	12.85	-2.65	2355.3	440.7	13.2	80.5	1244.6	59.9	1244.6	59.9
GF05031879S	2034	206	41.149	-3.71382	Europe	8557	2	7.2	3.9	42.3	11.15	9.9	0.358	633	26.55	-1.05	27.6	7.35	19.55	19.85	3.65	691.3	83.8	21.4	35.4	239.8	89.9	96.1	199.2
GF01005965S	7009	212	52.9113	13.8534	Europe	2744	0	5	8	65.8	8.95	6.8	0.272	660.8	22.65	-2.25	24.9	17.45	4.35	17.45	0.55	607.7	66	35.3	19.7	194.3	121.6	194.3	137
GF05012412S	6756	301	42.1667	128.1	Asia	36902	1	5.7	5.9	135.8	2.25	8.8	0.204	1220.2	21.85	-21.55	43.4	17.35	-14.05	17.35	-14.05	1315.5	338.2	16.9	90.2	785.2	61.1	785.2	61.1
GF05019083S	8676	208	60.9167	16.0167	Europe	31341	5	4.6	8	190.9	3.45	6.2	0.228	731.4	18.55	-8.55	27.1	13.25	-2.05	13.25	-5.55	841.6	109	41.6	30.4	301.7	134.6	301.7	158.6
GF04008452S	13473	216	48.4013	9.45795	Europe	70313	1	6.1	6.9	71.9	7.65	8	0.316	640	20.85	-4.45	25.3	14.35	0.55	15.95	-0.55	940.3	106.2	52.8	22.2	310.3	177.5	297.6	188
GF01010212S	8941	212	49.2972	16.7622	Europe	4298	1	5.5	7.7	52.5	8.15	7.8	0.282	716.7	22.55	-5.05	27.6	17.25	0.15	17.25	-1.15	609.3	80.5	28.4	36.9	232.5	97.1	232.5	98.3
GF03006983S	13640	216	46.7352	9.85464	Europe	13636	0	4.8	10.7	93.2	-0.65	9.9	0.326	724.7	13.95	-16.45	30.4	8.45	-8.65	8.45	-10.25	1621.6	211.3	83.6	31.9	604	279.1	604	283.7
GF02001434S	1615	225	54.3333	-123.267	North America	107774	5	6	7.8	34.4	3.75	9.5	0.278	865.1	21.55	-12.55	34.1	3.65	-1.05	14.75	-7.55	714.6	78.8	39.4	21.1	213.1	126.4	192	178.1
GF04010611S	4366	125	27.12	100.17	Asia	686203	1.0101	6.9	5.4	93.6	1.25	9.8	0.351	690.3	12.65	-15.15	27.8	9.65	-7.95	9.65	-7.95	1765.2	443.9	7.7	101.8	1120	42.3	1120	42.3
GF04011254S	4473	124	21.61	101.57	Asia	330653	4	5	3.2	42.2	22.05	9.4	0.493	326.9	29.75	10.65	19.1	25.25	17.25	25.25	17.25	1887.7	391.9	22.8	81	1030.3	80.7	889.7	80.7
GF04017211S	7735	207	50.2006	14.5284	Europe	3764	0	6.8	4.6	43.1	9.65	8.1	0.291	718	24.35	-3.35	27.7	18.85	1.75	18.85	0.35	551.8	84.8	25.1	42.3	225.6	86.5	225.6	87.1
GF05023375S	3316	99	35.263	-77.468	North America	24454	5	4.9	6.1	61.7	16.55	9.6	0.333	700.2	31.05	2.25	28.8	24.75	12.45	25.45	7.35	1312.4	155.8	78.6	25.6	459.8	253.3	433.7	271.6
GF01006505S	5206	297	22.5667	112.833	Asia	40582	0	5.5	2.8	26.9	22.85	7.1	0.337	520.1	31.45	10.35	21.1	27.95	17.05	28.75	15.55	2126.7	356.6	32	69.2	965.2	113.4	953	135.2
GF05015902S	6500	299	37.13	121.49	Asia	27936	0	6.5	1.5	18.5	12.05	9.5	0.265	962.7	29.35	-6.55	35.9	23.95	-0.75	23.95	-0.75	690.5	173.2	10.5	95.4	419	36.9	419	36.9
GF01003070S	9110	210	66.1419	17.7168	Europe	667	5	4.7	9.625	208.3	0.85	5.6	0.186	869.6	16.45	-13.75	30.2	12.45	-5.35	12.45	-10.05	803	129.3	35.4	39	316.4	122.3	316.4	146.2
GF01014283S	3816	205	46.7481	-94.8419	North America	966	5	5.9	3.2	46.7	4.95	9.6	0.225	1156.1	26.05	-16.45	42.5	19.15	-10.75	19.15	-10.75	712.7	112.1	14.8	57.3	305.7	51.2	305.7	51.2
GF05001386V	8191	277	-19.04	146.11	Australia	11922	1	5.6	2.1	44.5	18.75	8.2	0.486	303	26.55	9.65	16.9	21.75	15.45	22.25	14.45	1533.4	369.3	28.3	93.2	930.7	89.1	885.7	95.6
GF05001681V	8637	278	59.56	150.94	Europe	9451	10	4.7	8.1	112.2	-4.05	4.2	0.12	1105.4	13.45	-21.55	35	9.85	-17.05	9.85	-18.15	535.8	96.5	12.3	60.3	242.9	39.8	242.9	48.8
GF05026284S	12632	216	45.08	5.85	Europe	24353	5	6.1	7.7	119.4	6.05	9.5	0.34	674.2	20.15	-7.75	27.9	2.15	14.85	14.85	-2.55	1751.5	178	116.1	12.2	497.4	389.8	389.8	426.7
GF04009950S	4413	125	24.53	101.02	Asia	850514	1	5.6	5.3	72.9	12.25	10.3	0.482	401.6	20.25	-1.05	21.3	16.55	6.55	16.55	6.55	1403.6	276.3	20.4	77.9	749.7	73.1	749.7	73.1
GF01002037S	8039	277	-16.1034	145.448	Australia	71348	2	5	3.2	57.8	24.05	2.5	0.307	205.9	27.75	19.55	8.2	26.35	22.55	26.45	21.15	3515.7	706.8	73.7	79.2	1945.6	233	1567.4	269
GF05021276S	6632	218	36.4229	126.615	Asia	112715	0	5.8	3.3	42.1	12.25	6.5	0.205	882	27.35	-4.35	31.7	23.15	0.65	23.15	0.65	1325.7	303.8	29.8	85.2	754.6	92.5	754.6	92.5
GF01002168S	7202	256	-30.887	132.198	Australia	21081	1	8	0.6	29	18.55	13	0.482	459.1	33.25	6.35	26.9	13.15	23.95	24.25	12.35	223.5	26.9	11.3	20.1	62	47.9	57.1	61.3
GF04011752S	4413	125	24.53	101.02	Asia	174436	1	5.6	5.3	72.9	12.25	10.3	0.482	401.6	20.25	-1.05	21.3	16.55	6.55	16.55	6.55	1403.6	276.3	20.4	77.9	749.7	73.1	749.7	73.1
GF04010354S	4366	125	27.12	100.17	Asia	286506	1.0101	6.9	5.4	93.6	1.25	9.8	0.351	690.3	12.65	-15.15	27.8	9.65	-7.95	9.65	-7.95	1765.2	443.9	7.7	101.8	1120	42.3	1120	42.3
GF04009191S	4366	125	27.12	100.17	Asia	284739	1.0101	6.9	5.4	93.6	1.25	9.8	0.351	690.3	12.65	-15.15	27.8	9.65	-7.95	9.65	-7.95	1765.2	443.9	7.7	101.8	1120	42.3	1120	42.3
GF02000429S	8209	194	-34.812	146.466	Australia	28169	0	6.5	1.9	37.4	16.65	10.9	0.405	580.3	31.35	4.55	26.8	9.35	20.85	24.25	9.35	432.4	49.7	24.2	18.6	132.1	90.9	95	132.1
GF05012529S	3655	112	44.8	-84.8	North America	69023	1	5.1	8.6	84.6	6.25	9.2	0.247	953.8	25.05	-12.25	37.3	13.15	-5.25	18.25	-6.35	929.4	100	44.3	25.4	298.2	150.4	285.1	163.2
GF02000565S	4249	209	56.2916	10.4802	Europe	24045	0	5.6	6.2	92.9	8.35	4.7	0.232	561.8	19.65	-0.65	20.3	12.95	3.55	15.75	1.65	711.7	77.7	37.5	20	221.7	129.7	211.4	154.9
GF04010549S	4366	125	27.12	100.17	Asia	838210	1.0101	6.9	5.4	93.6	1.25	9.8	0.351	690.3	12.65	-15.15	27.8	9.65	-7.95	9.65	-7.95	1765.2	443.9	7.7	101.8	1120	42.3	1120	42.3
GF05005386S	6674	301	45.3333	127.5	Asia	64852	0	6.2	7.6	78.7	3.15	10.3	0.205	1395.5	25.15	-25.25	50.4	20.05	-15.95	20.05	-15.95	700.8	194.6	6.1	103.8	462.4	23	462.4	23
GF04009867S	4473	124	21.61	101.57	Asia	918892	4	5	3.2	42.2	22.05	9.4	0.493	326.9	29.75	10.65	19.1	25.25	17.25	25.25	17.25	1887.7	391.9	22.8	81	1030.3	80.7	889.7	80.7
GF04012767S	4366	125	27.12	100.17	Asia	281894	1.0101	6.9	5.4	93.6	1.25	9.8	0.351	690.3	12.65	-15.15	27.8	9.65	-7.95	9.65	-7.95	1765.2	443.9	7.7	101.8	1120	42.3	1120	42.3
GF05025954S	12998	216	47.08	8.36	Europe	16029	0	5.7	7.6	108.5	9.55	7.9	0.319	626.8	22.15	-2.75	24.9	17.65	2.65	17.65	1.55	1634.7	188.6	95.5	25.1	555.9	308.6	555.9	309.6
GF01018955S	13815	16	33.3167	91.8667	Asia	80569	0	7.3	3.4	33	-5.75	13.7	0.391	817.9	10.65	-24.45	35.1	4.95	-15.45	4.95	-15.55	524.9	142.3	3.4	112.6	364.7	13.3	364.7	14.8
GF04015751S	10373	215	59.326	25.1118	Europe	3791	0	6.2	10.5	133.1	5.75	6	0.206	773.9	21.05	-8.05	29.1	11.15	-0.45	15.95	-3.85	722.2	91.2	32.7	31.7	243.7	108.2	242.5	148.2
GF03007060S	13678	216	46.8008	9.90224	Europe	13382	0	5	9.7	90.9	-0.25	10	0.328	722.4	14.35	-16.05	30.4	8.75	-5.05	8.75	-9.85	1589.5	210.6	89.1	31.7	598.2	285.3	598.2	293.5
GF01013879S	1458	221	37.8516	-119.441	North America	1627	5	5.1	4.2	77.6	3.15	11	0.367	692.9	20.85	-9.15	30	-4.65	12.55	12.65	-4.65	1420	258.3	18.5	75.4	726.5	68	72.2	726.5
GF05011692S	5321	296	26.5336	114.191	Asia	74742	1	5	3.4	50.4	16.65	7.6	0.269	727.6	29.85	1.65	28.2	21.05	8.45	25.55	6.85	2108.6	288.4	57.4	43	828	251.7	697.7	301.3
GF04005091S	5812	296	26.1667	117.467	Asia	42936	1	5.6	2.6	40.3	20.25	9	0.313	676.5	33.55	4.75	28.8	23.75	16.55	28.45	11.15	1525.6	242.8	39.7	55.5	675.5	138.3	492.5	209.1
GF04011673S	4366	125	27.12	100.17	Asia	374246	1.0101	6.9	5.4	93.6	1.25	9.8	0.351	690.3	12.65	-15.15	27.8	9.65	-7.95	9.65	-7.95	1765.2	443.9	7.7	101.8	1120	42.3	1120	42.3
GF05017585S	1190	262	43.8343	-110.39	North America	117033	5	6.4	6	93.9	3.35	11.5	0.336	790.3	23.15	-11.15	34.3	-5.65	13.75	13.95	-6.35	982.6	117.9	46.7	27	333.4	155	172.1	317.3
GF05025909S	12842	216	46.75	7.14	Europe	23775	0	5.6	9.1	93	8.85	8.6	0.328	646.5	22.15	-4.15	26.3	15.55	1.85	17.15	0.45	1284.5	133.7	71.8	19.4	393.8	245.5	393.7	255.7
GF04011209S	4366	125	27.12	100.17	Asia	519505	1.0101	6.9	5.4	93.6	1.25	9.8	0.351	690.3	12.65	-15.15	27.8	9.65	-7.95	9.65	-7.95	1765.2	443.9	7.7	101.8	1120	42.3	1120	42.3
GF04015862S	10883	215	58.3701	26.5561	Europe	3986	1	6.4	10.5	83.7	5.85	6.5	0.216	808.7	21.55	-8.25	29.8	16.45	-0.05	16.45	-4.25	692.1	89.7	29.6	32.2	248.6	102.6	248.6	132
GF04010389S	4413	125	24.53	101.02	Asia	150135	1	5.6	5.3	72.9	12.25	10.3	0.482	401.6	20.25	-1.05	21.3	16.55	6.55	16.55	6.55	1403.6	276.3	20.4	77.9	749.7	73.1	749.7	73.1
GF04011872S	4413	125	24.53	101.02	Asia	102141	1	5.6	5.3	72.9	12.25	10.3	0.482	401.6	20.25	-1.05	21.3	16.55	6.55	16.55	6.55	1403.6	276.3	20.4	77.9	749.7	73.1	749.7	73.1
GF04017821S	12618	216	52.0148	5.77707	Europe	3792	1	4.7	3.3	67.9	10.05	6.8	0.313	545.6	21.85	0.25	21.6	4.15	6.05	17.05	3.05	925.4	88.7	49.7	13.7	262	193.6	236.2	240.5
GF05005516S	4417	123	22.56	101.18	Asia	38703	4	5.3	3.3	47.1	19.05	9.3	0.484	333	26.85	7.55	19.3	22.25	14.15	22.25	14.15	1908.9	432	19.9	84.3	1075.4	71.4	1075.4	71.4
GF04005251S	8909	212	49.2903	16.7066	Europe	2652	1	6.1	6.2	46.4	8.15	7.7	0.28	719.9	22.55	-5.05	27.6	17.35	0.15	17.35	-1.15	578.1	77.3	27	37.2	221.5	92.4	221.5	93.5
GF04011487S	4411	125	24.533	101.016	Asia	21836	1	5.6	5	69.4	12.45	10.2	0.482	402.2	20.35	-0.85	21.2	16.75	6.65	16.75	6.65	1378.9	273.3	20	78.1	738.9	71.9	738.9	71.9
GF04011706S	4473	124	21.61	101.57	Asia	295558	4	5	3.2	42.2	22.05	9.4	0.493	326.9	29.75	10.65	19.1	25.25	17.25	25.25	17.25	1887.7	391.9	22.8	81	1030.3	80.7	889.7	80.7
GF02000635S	13141	209	55.0113	8.95903	Europe	15023	0.5	5.2	5.3	96.4	8.65	5.4	0.266	553.1	19.85	-0.55	20.4	13.25	7.25	15.75	1.85	895.6	109.3	39.7	24.2	290.3	158.6	238.7	213.4
GF03007211S	8890	212	49.2417	16.6796	Europe	5456	1	5.8	6.1	53	9.35	7.8	0.268	761.1	24.35	-4.65	29	19.05	1.05	19.05	-0.55	559.5	75.2	26.2	37.7	215.3	88.7	215.3	90
GF05009661S	13064	216	47.66	8.53	Europe	8540	0	5.3	7.4	82.4	8.95	8.2	0.318	641.3	22.35	-3.45	25.8	15.75	4.75	17.25	0.75	1130.4	111.7	76.7	13	329.3	239.4	319.6	271.7
GF01010071S	8878	212	49.2843	16.6619	Europe	7844	0	5.5	6.4	50.8	8.95	7.7	0.27	749.6	23.75	-4.85	28.6	18.45	0.75	18.45	-0.85	587.1	78.7	27.5	37.1	224.8	94.2	224.8	95.1
GF04015591S	10617	215	57.8748	26.104	Europe	16571	5	5.6	13.5	155.8	5.95	6.8	0.227	803.2	21.65	-8.15	29.8	16.35	-0.05	16.35	-4.25	715	84.6	33.9	26.9	241.7	115	241.7	149.4
GF03007660S	4279	216	46.6922	10.5756	Europe	94101	5	6.4	6.2	66.9	2.35	9.6	0.317	737.2	17.15	-13.05	30.2	11.65	-5.75	11.65	-7.15	657	89	27.3	36.6	249.6	95.3	249.6	97.5
GF05009272S	6554	301	44.5924	123.507	Asia	82041	0	7.9	4.4	10.1	6.35	10.5	0.219	1350	28.05	-19.75	47.8	22.75	-11.85	22.75	-11.85	410.7	127.3	1.8	115.1	292.2	6.3	292.2	6.3
GF05014685S	3796	205	45.3222	-93.2844	North America	54064	0	5.8	6	52.5	7.15	9.4	0.225	1127.7	27.75	-13.95	41.7	21.05	-8.15	21.05	-8.15	857.4	124.2	22	50.8	350.9	72.4	350.9	72.4
GF01000454S	11207	215	58.116	27.0333	Europe	1389	0	5.6	12.1	128.5	5.85	6.5	0.218	811.1	21.65	-8.25	29.9	16.35	-0.15	16.35	-4.45	698.3	91.1	32.4	32.5	256.9	105.6	256.9	132.1
GF01009158S	9688	215	58.1071	22.1963	Europe	2000	1	5.9	9.2	116	7.15	3.2	0.14	675	19.15	-3.55	22.7	13.05	0.65	16.15	-0.95	607.1	70.6	29.5	29.9	200	94.3	186.4	109.7
GF04011918S	4413	125	24.53	101.02	Asia	131082	1	5.6	5.3	72.9	12.25	10.3	0.482	401.6	20.25	-1.05	21.3	16.55	6.55	16.55	6.55	1403.6	276.3	20.4	77.9	749.7	73.1	749.7	73.1
GF04009310S	4366	125	27.12	100.17	Asia	574139	1.0101	6.9	5.4	93.6	1.25	9.8	0.351	690.3	12.65	-15.15	27.8	9.65	-7.95	9.65	-7.95	1765.2	443.9	7.7	101.8	1120	42.3	1120	42.3
GF04011583S	4366	125	27.12	100.17	Asia	621380	1.0101	6.9	5.4	93.6	1.25	9.8	0.351	690.3	12.65	-15.15	27.8	9.65	-7.95	9.65	-7.95	1765.2	443.9	7.7	101.8	1120	42.3	1120	42.3
GF05001201V	9020	279	-43.76	169.39	Australia	6082	1	4.9	6	171.3	11.05	5.6	0.383	295.3	18.25	3.55	14.7	11.95	13.85	14.85	7.15	4340.9	483.4	278.9	15.2	1255.3	975.6	1036	1000.5
GF05030162S	2994	228	-39.6013	-72.0966	South America	334656	0	5.2	6.9	155.4	8.65	8	0.416	374.1	19.75	0.55	19.2	4.75	13.45	13.45	3.95	4500.8	773.5	109.1	56.3	2070.2	463.8	501.8	1918.2
GF03001805S	12853	227	60.55	7.41667	Europe	1518	0	5.5	8.66667	206.2	-3.75	5.2	0.221	632.2	8.45	-15.15	23.6	-3.95	-1.05	5.15	-10.95	2584.4	290.1	118.9	26.1	801.4	397.7	584.4	757.5
GF01000523S	10784	215	58.1833	26.433	Europe	517	5	5.5	12.9	119.2	5.85	6.2	0.211	806	21.35	-8.05	29.4	16.35	-0.15	16.35	-4.25	695.1	87.1	31.2	29.7	242.8	107	242.8	138
GF04006021S	7972	254	43.4018	144.64	Asia	65743	1	5.7	7.5	76.9	5.85	8.1	0.226	914	22.55	-13.35	35.9	17.15	-6.25	17.15	-6.25	1123.9	171.1	33.3	40.8	438.3	142.5	438.3	142.5
GF01013871S	3444	99	35.9883	-79.0899	North America	2690	5	5.1	3.5	43.2	15.35	9.7	0.319	746.5	30.95	0.55	30.4	24.85	5.55	24.85	5.55	1241.8	127.3	88.1	12.8	363.5	275.7	363.5	275.7
GF04012248S	4366	125	27.12	100.17	Asia	951686	1.0101	6.9	5.4	93.6	1.25	9.8	0.351	690.3	12.65	-15.15	27.8	9.65	-7.95	9.65	-7.95	1765.2	443.9	7.7	101.8	1120	42.3	1120	42.3
GF04012610S	4366	125	27.12	100.17	Asia	529426	1.0101	6.9	5.4	93.6	1.25	9.8	0.351	690.3	12.65	-15.15	27.8	9.65	-7.95	9.65	-7.95	1765.2	443.9	7.7	101.8	1120	42.3	1120	42.3
GF04011945S	4366	125	27.12	100.17	Asia	1077180	1.0101	6.9	5.4	93.6	1.25	9.8	0.351	690.3	12.65	-15.15	27.8	9.65	-7.95	9.65	-7.95	1765.2	443.9	7.7	101.8	1120	42.3	1120	42.3
GF05001088V	12825	227	61.87	6.8	Europe	12457	3	5.025	11.375	223.825	6.85	5.7	0.234	643.5	19.45	-4.95	24.4	0.25	9.55	15.85	-0.55	1680.9	213.5	72.2	33.5	586.3	238.2	294.5	560.8
GF05026176S	13124	216	46.03	8.83	Europe	27061	5	5.4	7.3	98.4	6.85	8.2	0.326	622.2	19.55	-5.65	25.2	9.45	-0.95	15.05	-0.95	2229.7	280.9	74.7	35.7	717.9	270	640.9	270
GF01014102S	3816	205	46.7481	-94.8419	North America	564	5	5.9	3.2	46.7	4.95	9.6	0.225	1156.1	26.05	-16.45	42.5	19.15	-10.75	19.15	-10.75	712.7	112.1	14.8	57.3	305.7	51.2	305.7	51.2
GF05001305V	10335	213	35.18	24.93	Europe	11949	10	6.4	4.4	61.5	11.85	8.9	0.346	581.1	25.05	-0.65	25.7	6.45	19.25	19.25	4.65	877.2	175.6	2	88.4	491.9	9.5	9.5	478.7
GF04009562S	4473	124	21.61	101.57	Asia	449169	4	5	3.2	42.2	22.05	9.4	0.493	326.9	29.75	10.65	19.1	25.25	17.25	25.25	17.25	1887.7	391.9	22.8	81	1030.3	80.7	889.7	80.7
GF02000740S	13136	209	57.0543	8.92998	Europe	14384	1	5.4	6.1	117.3	8.85	2.2	0.138	488.3	17.45	1.55	15.9	10.55	6.55	15.35	3.05	869.2	111.7	40.2	26.3	292.8	154.7	234.9	193.9
GF04019939S	5166	304	32.5287	111.89	Asia	45554	0	7	2.6	43.4	16.15	9.6	0.287	863.3	31.15	-2.25	33.4	26.85	4.55	26.85	4.55	907.8	160.9	18.2	62	428.8	64.7	428.8	64.7
GF04019451S	6119	303	30.3495	119.428	Asia	32858	1	5.3	4.8	65.9	11.25	8.2	0.282	723.8	25.45	-3.55	29	20.45	3.45	20.45	1.85	2315.3	397.4	67.7	48.8	994	284	994	294.9
GF04010097S	4366	125	27.12	100.17	Asia	691227	1.0101	6.9	5.4	93.6	1.25	9.8	0.351	690.3	12.65	-15.15	27.8	9.65	-7.95	9.65	-7.95	1765.2	443.9	7.7	101.8	1120	42.3	1120	42.3
GF01007833S	3892	206	42.6369	0.0767043	Europe	77947	5	6	6.6	120.4	1.75	9.2	0.351	618.7	15.75	-10.35	26.1	-1.75	-4.75	10.15	-5.65	1629.2	172.3	83.9	22.8	514.5	312	330.4	381.6
GF01017859S	9747	210	66.54	22.45	Europe	531	5	4.7	10	236.6	1.55	6.7	0.202	956.6	19.25	-13.85	33.1	14.25	-4.95	14.25	-10.45	747.2	102.3	35.6	30.7	264.4	120	264.4	144.2
GF04015435S	10288	215	57.8456	24.7112	Europe	3065	1	5.5	11	110.8	6.15	6.2	0.219	773.6	21.25	-7.25	28.5	11.55	0.05	16.35	-3.45	753.9	88.2	36.7	27.2	242.4	119.4	242	161.9
GF01013659S	7818	208	59.2722	14.8422	Europe	3546	5	4.6	7.4	119.4	5.65	6.3	0.24	697.6	20.25	-6.15	26.4	14.95	0.35	14.95	-2.95	853.7	99.4	46.9	23.8	273.1	147.1	273.1	177.5
GF01013954S	1472	221	37.8126	-119.913	North America	4822	5	5.9	2.7	77.8	11.65	13.1	0.421	677.5	29.65	-1.45	31.1	3.75	20.75	20.75	3.75	1390.5	250.8	4	79.7	709.4	28.6	31.6	709.4
GF05006910S	11	206	42.7833	-0.0166667	Europe	31238	0	6.1	6.5	120.7	3.15	8.7	0.346	593	16.75	-8.35	25.1	-0.05	11.15	11.15	-3.95	1446.7	155.5	85.2	20.4	452.3	289.2	289.2	365.2
GF05011733S	5198	297	23.175	112.553	Asia	80832	0	5.2	3.5	36.4	22.55	6.9	0.317	556.4	31.45	9.65	21.8	27.85	16.45	28.85	14.75	2185.8	351.1	38	63.5	1006.6	151.1	942.2	188
GF04015667S	10090	215	59.2192	23.8232	Europe	8847	5	6	8.9	145.4	6.05	3.6	0.144	717.2	18.85	-6.05	24.9	12.25	3.45	15.55	-2.65	708.1	86.5	32	31.8	244.2	103.9	217.8	132.4
GF04000112S	9549	210	69.5165	21.3158	Europe	1318	5	5.5	9	174.5	-0.75	4.9	0.177	797.6	13.75	-13.95	27.7	9.25	-2.25	10.25	-10.15	808.8	97.3	39.2	27.5	253.9	128.6	234.5	224.6
GF05001443V	3735	281	47.21	-88.62	North America	12213	0.5	5.6	6.1	72.7	5.25	5.2	0.148	998.4	22.65	-12.15	34.8	14.45	-3.55	17.85	-7.45	830.9	98.6	38.8	24.5	258.9	137.4	249.8	141.4
GF04005358S	8545	208	60.9667	15.8	Europe	2752	5	4.6	9.1	208.8	4.15	6	0.218	761.6	19.35	-8.35	27.7	14.25	-1.45	14.25	-5.35	753.2	97	36.8	32	276.1	117.9	276.1	138.2
GF04009457S	4366	125	27.12	100.17	Asia	601863	1.0101	6.9	5.4	93.6	1.25	9.8	0.351	690.3	12.65	-15.15	27.8	9.65	-7.95	9.65	-7.95	1765.2	443.9	7.7	101.8	1120	42.3	1120	42.3
GF04012576S	4411	125	24.533	101.016	Asia	8920	1	5.6	5	69.4	12.45	10.2	0.482	402.2	20.35	-0.85	21.2	16.75	6.65	16.75	6.65	1378.9	273.3	20	78.1	738.9	71.9	738.9	71.9
GF04012922S	4365	125	27.167	100.167	Asia	26749	1.0101	6.8	5.6	97	0.75	9.6	0.344	700.8	12.15	-15.75	27.9	9.25	-7.25	9.25	-8.55	1685.9	425.2	7.3	101.7	1070.3	40.8	1070.3	41.1
GF03000752S	13003	216	46.5674	8.36849	Europe	65150	0	5.6	8.5	134	1.15	7.9	0.289	687.5	15.05	-12.15	27.2	7.85	-6.45	10.05	-7.55	2257.6	229.9	142.9	11.8	618.9	475.6	591	479.4
GF05001050V	4361	124	20.08	100.1	Asia	3398	0	5.5	2	24.7	25.45	9.1	0.477	286.6	33.45	14.45	19	27.25	21.25	28.25	21.25	1774.5	385.6	8.2	88.4	1027.4	36.9	496	81.1
GF05011780S	6684	301	41.9881	127.939	Asia	85506	1	5.7	9.5	106.9	-0.55	8.7	0.198	1240.9	19.15	-25.05	44.2	14.85	-17.05	14.85	-17.05	1750.8	444.7	26.2	86.5	1021.8	93.7	1021.8	93.7
GF05005265S	12855	216	47.18	7.4	Europe	41644	5	6.8	5.7	53.3	10.25	8.4	0.318	655.6	23.55	-2.75	26.3	17.15	6.25	18.75	1.75	1295.4	125.7	86	11.5	361.6	278.3	357	303.2
GF01002921S	9118	210	66.1452	17.7492	Europe	4358	5	4.75	9.55	214.125	0.85	5.6	0.185	869.2	16.45	-13.75	30.2	12.45	-5.35	12.45	-10.05	783.5	126.5	34.5	39.2	309.2	119.2	309.2	142.7
GF01005850S	1440	221	37.9116	-119.272	North America	64549	10	5.4	4.4	76.4	0.25	10.9	0.339	768.3	19.25	-12.95	32.2	-8.45	10.65	10.75	-8.45	1421	249.4	31.8	69.8	700.8	98.8	105.2	700.8
GF03007451S	1955	214	36.9657	-3.33889	Europe	120303	0	6.4	4.1	66.4	8.55	9.7	0.35	627.3	23.25	-4.45	27.7	2.15	17.25	17.25	1.25	675.5	118.4	4.4	59.8	296.8	33.3	33.3	266.1
GF01010922S	13122	216	50.2267	8.82417	Europe	3199	0	6.2	5.8	47.4	10.05	7.7	0.306	649.2	23.75	-1.45	25.2	16.85	5.85	18.55	1.75	741.3	73.9	47.6	12.7	212.7	153.8	207.5	172.6
GF05006326S	4181	216	47.7166	10.394	Europe	32093	0	5.9	8	110.7	7.25	8.7	0.325	656.9	20.45	-6.25	26.7	15.65	2.85	15.65	-1.25	1542.6	185	92.3	22.6	519.5	310.3	519.5	318.7
GF04012022S	4366	125	27.12	100.17	Asia	808897	1.0101	6.9	5.4	93.6	1.25	9.8	0.351	690.3	12.65	-15.15	27.8	9.65	-7.95	9.65	-7.95	1765.2	443.9	7.7	101.8	1120	42.3	1120	42.3
GF04009519S	4366	125	27.12	100.17	Asia	372335	1.0101	6.9	5.4	93.6	1.25	9.8	0.351	690.3	12.65	-15.15	27.8	9.65	-7.95	9.65	-7.95	1765.2	443.9	7.7	101.8	1120	42.3	1120	42.3
GF01016851S	3609	112	47.57	-82.85	North America	9371	5	5.3	4.6	60	2.75	9.4	0.225	1086.2	23.15	-18.55	41.7	14.85	-10.45	16.05	-11.85	905.9	101.1	47.3	23.5	283	159.6	281.6	164.8
GF01005661S	2026	211	52.2711	-3.68678	Europe	185533	5	4.9	7.2	138.9	7.95	6.1	0.353	401	17.25	-0.15	17.4	5.95	9.35	13.35	3.15	1923.6	222.8	104.9	27.2	653.4	334.1	354.4	587.2
GF01006252S	1843	282	74.4667	-21.55	North America	33201	10	6.3	10	197.9	-10.45	4.1	0.142	937.1	5.15	-23.45	28.6	-20.15	-6.55	2.95	-20.45	335.5	43.2	8.8	35.6	115.5	44.5	68.5	106.5
GF04005367S	8545	208	60.9667	15.8	Europe	4115	5	4.6	9.1	208.8	4.15	6	0.218	761.6	19.35	-8.35	27.7	14.25	-1.45	14.25	-5.35	753.2	97	36.8	32	276.1	117.9	276.1	138.2
GF04011400S	4366	125	27.12	100.17	Asia	698305	1.0101	6.9	5.4	93.6	1.25	9.8	0.351	690.3	12.65	-15.15	27.8	9.65	-7.95	9.65	-7.95	1765.2	443.9	7.7	101.8	1120	42.3	1120	42.3
GF04009999S	4366	125	27.12	100.17	Asia	615754	1.0101	6.9	5.4	93.6	1.25	9.8	0.351	690.3	12.65	-15.15	27.8	9.65	-7.95	9.65	-7.95	1765.2	443.9	7.7	101.8	1120	42.3	1120	42.3
GF04011092S	4473	124	21.61	101.57	Asia	362743	4	5	3.2	42.2	22.05	9.4	0.493	326.9	29.75	10.65	19.1	25.25	17.25	25.25	17.25	1887.7	391.9	22.8	81	1030.3	80.7	889.7	80.7
GF04015500S	10889	215	58.3367	26.5597	Europe	4602	1	6.1	11	112.6	5.85	6.4	0.216	803.8	21.45	-8.25	29.7	16.35	-0.15	16.35	-4.25	711.6	91.9	30.6	32	254.8	105.9	254.8	136
GF05019929S	7380	207	47.05	13	Europe	21122	0	5.3	10.3	99.9	-2.85	8.6	0.306	696.6	11.15	-16.75	27.9	6.15	-11.85	6.15	-11.85	2067.6	274.2	96.6	32	764.5	332.1	764.5	332.1
GF01013485S	4982	207	46.4269	11.2968	Europe	46889	0	6.3	8.7	80.9	11.55	10.4	0.32	733.2	25.75	-6.85	32.6	19.05	1.55	20.55	1.55	814.6	97.3	26.8	37.1	287.7	97.2	283.3	97.2
GF01000332S	2916	97	42.4094	-71.3318	North America	37842	1	4.7	14.6	185.3	10.15	9.2	0.261	875	27.95	-7.35	35.3	5.85	20.65	21.35	-1.25	1220.7	120.8	88.2	9.1	334.9	284.5	291.1	292.8
GF05011131S	3636	101	35	-83.5	North America	34094	1	4.8	9.8	146.8	9.35	9.6	0.355	637.9	23.05	-3.85	26.9	1.05	14.05	17.55	1.05	2329.8	234	149.7	12.5	676	507.9	580.3	676
GF04015798S	10015	215	58.9508	23.6304	Europe	4415	1	6.2	9.1	105.9	6.45	3.2	0.131	712.4	18.75	-5.35	24.1	12.65	3.65	15.85	-2.25	715.3	90.1	31.3	34.5	254.4	101.9	213.9	130.1
GF01017883S	8426	208	63.15	15.19	Europe	638	5	5.1	9.9	185.9	3.35	6.2	0.218	786.6	18.25	-10.25	28.5	13.75	-2.15	13.75	-6.55	663.7	94.9	32.5	36.6	259	101.3	259	119.5
GF01016475S	1607	225	54.35	-122.61	North America	7028	0	5.4	7	24.4	3.75	9.7	0.28	889.3	21.85	-12.85	34.7	3.55	-1.05	14.95	-7.95	851.7	94.4	47.3	21.4	258	146	229.4	207.9
GF05006094S	5345	304	28.57	114.6	Asia	7831	1	4.9	5.4	79.2	13.05	7.8	0.284	691.9	26.05	-1.25	27.3	16.95	9.15	21.75	3.85	2592.1	430.8	72.2	50.3	1123.2	316.1	918	356
GF01019521S	5062	283	19.7483	110.195	Asia	13186	0	5.6	1.8	27	24.65	6.8	0.403	358.4	32.55	15.75	16.8	26.95	19.45	28.65	19.45	2202.8	354.4	18.4	70	1001.3	89.5	912.2	89.5
GF05005471S	4417	123	22.56	101.18	Asia	29446	4	5.3	3.3	47.1	19.05	9.3	0.484	333	26.85	7.55	19.3	22.25	14.15	22.25	14.15	1908.9	432	19.9	84.3	1075.4	71.4	1075.4	71.4
GF05018469S	5272	299	38.2408	113.411	Asia	39377	1	7	4.3	51.3	7.55	10.8	0.284	980.1	24.75	-13.15	37.9	19.45	-5.65	19.45	-5.65	693.2	168	5.2	97.8	431.8	21	431.8	21
GF04012799S	4473	124	21.61	101.57	Asia	264972	4	5	3.2	42.2	22.05	9.4	0.493	326.9	29.75	10.65	19.1	25.25	17.25	25.25	17.25	1887.7	391.9	22.8	81	1030.3	80.7	889.7	80.7
GF01018994S	13857	16	31.8167	92.8667	Asia	49363	0	7.1	4.7	60.5	-2.95	13.7	0.34	965.5	14.55	-25.85	40.4	9.05	-15.25	9.05	-15.25	578.5	126.2	4.5	96.2	348.7	18.7	348.7	18.7
GF05020133S	9532	208	55.9886	21.0764	Europe	824	0	6.2	8.3	98	7.75	5.4	0.219	688.6	21.05	-3.75	24.8	8.55	2.05	16.75	-0.65	807.9	98.8	33.5	31.4	277.3	123.8	227.8	177.3
GF01016722S	3819	1	31.11	-95.15	North America	6783	5	5.2	2.8	39.5	19.45	9.8	0.348	666.3	34.05	5.95	28.1	15.05	27.15	27.65	10.55	1300.5	135.4	82	15.9	370.3	268.4	308.7	322.4
GF04016396S	11508	215	57.944	27.6513	Europe	3329	5	5.7	11.4	113.1	6.15	5.5	0.186	843.6	21.75	-7.85	29.6	17.25	-0.15	17.25	-4.35	709.6	92.5	32.2	33	260.6	105.3	260.6	132.9
GF04011535S	4413	125	24.53	101.02	Asia	284766	1	5.6	5.3	72.9	12.25	10.3	0.482	401.6	20.25	-1.05	21.3	16.55	6.55	16.55	6.55	1403.6	276.3	20.4	77.9	749.7	73.1	749.7	73.1
GF05026210S	13094	216	47.04	8.71	Europe	24543	5	5	8.9	109.4	5.25	8.4	0.325	647.6	18.25	-7.55	25.8	13.55	-3.05	13.55	-3.05	2390.8	287.4	142.3	26	833.2	454.2	833.2	454.2
GF05018806S	3842	239	39.07	-96.58	North America	53062	0	6.3	2.8	35.6	12.55	10.3	0.28	961.8	31.65	-5.15	36.8	22.35	-0.25	24.75	-0.25	938.8	152.9	18.6	53.8	402.8	76.3	384.4	76.3
GF01005725S	2180	211	52.7908	-4.74505	Europe	48800	0	6.1	7.1	101.8	10.45	1.9	0.187	304.4	15.85	5.45	10.4	10.05	12.55	14.65	6.85	968	123.3	54.8	28.3	344.5	169.5	213.4	235.6
GF05013596S	4470	125	26.2333	101.55	Asia	56422	1	5.8	4.4	66.9	14.05	11.2	0.482	432.9	23.05	-0.25	23.3	17.85	7.95	18.65	7.95	1151.6	270.3	6.3	98.7	693	22.7	692.9	40.5
GF01001657S	6005	40	-34.0772	118.869	Australia	25433	0	6.6	1.2	24.9	15.35	9.9	0.506	316.6	26.35	6.85	19.5	12.15	19.15	19.35	11.25	427.6	51.4	19	31.1	145.3	63.8	75.8	143.9
GF04015658S	9022	212	49.7123	17.0239	Europe	7425	0	5.7	7.2	61.3	8.85	7.7	0.266	763.9	23.45	-5.35	28.8	18.45	4.15	18.45	-1.25	589.4	71.8	28.9	30.3	211.3	102.2	211.3	107
GF05012976S	6512	284	-33.1436	121.703	Australia	21156	0	7	1	18.8	16.15	10.9	0.492	367.8	28.75	6.65	22.1	12.15	17.65	20.75	11.35	376.4	41.6	19.4	20.9	115.8	75.1	86.1	115
GF01019416S	6593	301	41.85	124.9	Asia	48173	1	6	4.9	69.3	4.45	11.4	0.239	1240.5	24.45	-23.25	47.7	19.55	-12.55	19.55	-12.55	1010.3	261	9.9	96.8	633.1	36.4	633.1	36.4
GF01000900S	6076	40	-34.3811	119.341	Australia	78807	4	6.4	3	44	16.35	6.7	0.473	248.1	23.75	9.55	14.2	14.05	19.15	19.45	13.15	582.3	77.1	19.7	39.3	219.8	72.4	94	219.5
GF05011475S	5892	303	29.2428	118.113	Asia	1507	1	4.9	3.5	49	16.55	7.9	0.263	782.8	30.75	0.65	30.1	20.55	12.45	26.25	6.15	2324.6	437.9	59	57.9	1047.8	243.4	873	316.4
GF01016428S	1505	221	39.55	-121.04	North America	14089	5	5.8	6	105.2	13.05	12.5	0.402	686.8	31.35	0.35	31	4.85	22.15	22.15	4.85	2242.4	415.6	2.4	80.7	1143	39.1	39.1	1143
GF04004757S	4523	302	29.5782	101.996	Asia	8946	0	5.7	7.8	96.3	4.65	8.4	0.31	612	15.35	-11.65	27	12.05	-3.75	12.05	-3.75	2456.4	457.8	14.4	79.6	1288.7	65.7	1288.7	65.7
GF03000685S	10917	215	58.418	26.5866	Europe	31732	1	5.7	10.9	112.5	5.85	6.5	0.217	807.1	21.55	-8.25	29.8	16.45	-0.15	16.45	-4.25	696.6	91.2	29.6	32.7	252.2	102.6	252.2	131.9
GF05018403S	5799	299	42.244	117.226	Asia	48419	1	7.4	4	26.8	1.55	10.9	0.243	1233.4	22.25	-22.55	44.8	16.55	-15.15	16.55	-15.15	542.9	145.7	2.9	102.8	349.3	11.6	349.3	11.6
GF04016887S	9653	215	58.2512	22.0056	Europe	1855	0	6	9.2	112.9	7.15	4.4	0.181	683.5	20.25	-4.25	24.5	12.75	0.85	16.25	-1.05	594.9	69.1	29	29.3	197.1	93.5	177.8	109.7
GF01004971S	5833	299	36.9502	117.633	Asia	41985	0	7.7	1.4	9.8	13.85	11	0.286	1015.6	31.65	-6.75	38.4	26.25	0.05	26.25	0.05	597	165.8	5.6	103.4	384.8	21.5	384.8	21.5
GF01016548S	3819	1	31.11	-95.15	North America	15095	5	5.2	2.8	39.5	19.45	9.8	0.348	666.3	34.05	5.95	28.1	15.05	27.15	27.65	10.55	1300.5	135.4	82	15.9	370.3	268.4	308.7	322.4
GF05005544S	4417	123	22.56	101.18	Asia	57241	4	5.3	3.3	47.1	19.05	9.3	0.484	333	26.85	7.55	19.3	22.25	14.15	22.25	14.15	1908.9	432	19.9	84.3	1075.4	71.4	1075.4	71.4
GF05006559S	6977	212	55.8407	13.7886	Europe	43280	1	5.2	6.9	95.1	7.05	6.3	0.268	605.4	20.05	-3.35	23.4	3.95	5.75	15.15	-0.25	817.1	82.9	44.5	18.1	242.7	152.9	219.2	205.4
GF04011844S	4366	125	27.12	100.17	Asia	304742	1.0101	6.9	5.4	93.6	1.25	9.8	0.351	690.3	12.65	-15.15	27.8	9.65	-7.95	9.65	-7.95	1765.2	443.9	7.7	101.8	1120	42.3	1120	42.3
GF05027827S	6216	303	29.207	119.649	Asia	78895	1	5.3	4.6	63.7	15.45	8.3	0.278	741.8	29.75	-0.25	30	18.95	11.65	24.75	5.75	2097.5	367.8	68.7	46.8	853.1	258.5	731.7	320.5
GF04000082S	9559	210	69.518	21.318	Europe	1585	5	5.4	10.2	201.4	-0.65	4.9	0.176	802	13.85	-13.95	27.8	9.35	-2.25	10.35	-10.15	802.5	96.6	38.9	27.5	252.3	127.6	233	222.5
GF05020006S	12616	216	52.0425	5.77472	Europe	6815	1	4.3	2.6	85.3	9.95	6.8	0.314	545.8	21.75	0.25	21.5	4.15	5.95	16.95	2.95	925.3	88.8	49.6	13.8	262.3	193.5	236	240.5
GF01012688S	7536	51	35.9149	138.798	Asia	15667	1	5.2	6.3	87.3	4.55	8.6	0.259	842.7	19.55	-13.75	33.3	15.05	-6.35	15.05	-6.35	2106.5	356.6	47.2	60.6	974.7	166	974.7	166
GF01001080S	5540	40	-32.5943	116.036	Australia	51233	5	6.2	2.2	65.1	16.35	10.6	0.456	436.7	29.95	6.75	23.2	11.15	22.05	22.15	11.15	1123	220.4	13.8	80.9	604.9	44.7	59.8	604.9
GF01016325S	1607	225	54.35	-122.61	North America	6444	0	5.4	7	24.4	3.75	9.7	0.28	889.3	21.85	-12.85	34.7	3.55	-1.05	14.95	-7.95	851.7	94.4	47.3	21.4	258	146	229.4	207.9
GF04003480S	8493	208	60.6312	15.56	Europe	2116	5	4.6	8.8	204	4.75	6.8	0.235	770.5	20.55	-8.25	28.8	15.05	-3.85	15.05	-4.85	775.9	98.1	36.5	30.9	283.1	124.1	283.1	135.8
GF05006113S	5346	304	28.58	114.6	Asia	7300	1	5	5.6	83.4	12.25	7.8	0.291	670.8	24.95	-1.75	26.7	16.05	8.45	20.65	3.35	2688.3	447.7	74.4	50.5	1165.9	326.5	953.3	368
GF05024754S	1622	64	66.9	-135.233	North America	78322	5	5.4	5.3	131.5	-7.25	7.9	0.163	1488.8	19.85	-28.55	48.4	9.85	-24.65	12.65	-24.65	662.9	113.1	29.1	50.9	281.3	89.2	269.3	89.2
GF04009047S	4366	125	27.12	100.17	Asia	373089	1.0101	6.9	5.4	93.6	1.25	9.8	0.351	690.3	12.65	-15.15	27.8	9.65	-7.95	9.65	-7.95	1765.2	443.9	7.7	101.8	1120	42.3	1120	42.3
GF01005936S	4110	209	51.1943	10.319	Europe	3683	0	5.3	7.3	99.8	7.45	7.2	0.304	598.7	20.35	-3.35	23.7	13.65	3.05	15.25	-0.15	868.1	84.5	55.1	13.6	249.8	183.8	242.9	204.2
GF04011359S	4366	125	27.12	100.17	Asia	309815	1.0101	6.9	5.4	93.6	1.25	9.8	0.351	690.3	12.65	-15.15	27.8	9.65	-7.95	9.65	-7.95	1765.2	443.9	7.7	101.8	1120	42.3	1120	42.3
GF05006464S	3530	214	37.6577	-8.72978	Europe	29317	0	6.1	2.9	54.9	16.55	7.5	0.396	369.5	27.15	8.15	19	12.75	21.15	21.35	11.85	689.5	125.9	2.9	67.8	318.7	19.6	35.3	290.1
GF05013761S	8166	194	-37.8248	145.879	Australia	29774	1	5.1	4.4	132.5	9.45	8.6	0.43	383.6	21.45	1.45	20	5.25	14.45	14.45	4.65	1304.2	143.5	55.8	22.9	413.2	221	242.4	397.9
GF04012189S	4473	124	21.61	101.57	Asia	158450	4	5	3.2	42.2	22.05	9.4	0.493	326.9	29.75	10.65	19.1	25.25	17.25	25.25	17.25	1887.7	391.9	22.8	81	1030.3	80.7	889.7	80.7
GF01001298S	8273	230	-41.7582	147.172	Australia	153794	0	5.8	4	70.2	11.95	8.9	0.468	348.8	22.45	3.35	19.1	8.15	16.35	16.45	7.55	584.9	67.2	29.5	22.3	189.5	104.4	114.3	186.9
GF01007604S	11627	242	-25.8407	29.2411	Africa	32238	0	5.9	1.5	16.6	16.25	12.4	0.559	372.2	25.25	3.05	22.2	19.75	10.85	20.05	10.85	801.5	144.7	3.2	81.2	417.8	23.1	393.5	27.1
GF05006077S	5344	304	28.56	114.6	Asia	21345	1	4.9	5	69.6	14.05	7.8	0.277	716.6	27.25	-0.75	28	18.05	10.05	22.95	4.45	2478.9	411.3	69.4	50.2	1073.1	303.6	876.7	341.8
GF05005871S	13976	125	28.3119	99.1499	Asia	53701	1.0101	5.9	5.7	91.5	3.45	9.1	0.293	721.9	15.15	-15.85	31	11.55	-4.65	12.05	-6.35	1044.5	219.3	11.4	71.7	528	61.1	524.4	72.1
GF04009712S	4413	125	24.53	101.02	Asia	117104	1	5.6	5.3	72.9	12.25	10.3	0.482	401.6	20.25	-1.05	21.3	16.55	6.55	16.55	6.55	1403.6	276.3	20.4	77.9	749.7	73.1	749.7	73.1
GF01005828S	1446	221	37.9208	-119.274	North America	41423	10	5.3	4.5	80.3	-0.05	10.9	0.337	775.1	19.15	-13.25	32.4	-8.75	10.45	10.65	-8.75	1439.5	252.1	32.7	69.6	708.5	101.7	108	708.5
GF01005567S	2193	211	51.7098	-4.82384	Europe	83919	0	5.9	7	76.4	10.75	3.4	0.258	341.1	17.45	4.45	13	9.75	11.15	15.35	6.75	1178.7	138.5	68.6	25	402.2	212.7	268.8	295
GF04003049S	5178	297	23.1667	112.167	Asia	82869	0	5.3	3.6	39.7	21.95	7.2	0.329	546.9	30.95	9.15	21.8	27.25	15.95	28.25	14.35	1545.8	248.5	29.3	60.4	696	118.8	638.6	151.2
GF04019317S	6731	301	42.403	128.101	Asia	42643	1	5.8	8	82.3	4.65	9.7	0.217	1223.8	24.45	-20.45	44.9	19.65	-11.95	19.65	-11.95	892.3	230.4	10.5	91.4	538	38	538	38
GF04015603S	10370	215	58.9038	25.0956	Europe	2488	0	6.1	9.5	118.4	5.65	6.7	0.228	773.8	21.15	-8.15	29.3	15.85	-0.45	15.85	-3.95	793.6	95.9	37	29.4	261.2	123.7	261.2	169.6
GF01012083S	2632	285	47.4304	-61.7558	North America	5025	10	5.9	6.6	80.4	4.95	3	0.108	808.2	18.35	-9.35	27.7	3.95	-3.45	15.85	-5.35	1121.8	111.8	71.7	12.5	324.7	234.2	277.7	251.6
GF01016515S	1505	221	39.55	-121.04	North America	8533	5	5.8	6	105.2	13.05	12.5	0.402	686.8	31.35	0.35	31	4.85	22.15	22.15	4.85	2242.4	415.6	2.4	80.7	1143	39.1	39.1	1143
GF04016161S	10522	215	58.1828	25.7365	Europe	3493	1	5.7	12.9	107.5	5.65	6.1	0.212	788.6	20.85	-8.05	28.9	15.95	-0.45	15.95	-4.25	787.9	94.3	36.7	28.3	270	124.1	270	165
GF03005540S	7932	194	-37.3155	143.144	Australia	82184	1	6	3.7	75.2	12.55	9.3	0.435	413	25.35	3.95	21.4	7.45	17.95	17.95	7.45	695.5	84.5	33.1	27.4	234.6	112.6	126.7	234.6
GF04010983S	4473	124	21.61	101.57	Asia	478846	4	5	3.2	42.2	22.05	9.4	0.493	326.9	29.75	10.65	19.1	25.25	17.25	25.25	17.25	1887.7	391.9	22.8	81	1030.3	80.7	889.7	80.7
GF04011002S	4366	125	27.12	100.17	Asia	380000	1.0101	6.9	5.4	93.6	1.25	9.8	0.351	690.3	12.65	-15.15	27.8	9.65	-7.95	9.65	-7.95	1765.2	443.9	7.7	101.8	1120	42.3	1120	42.3
GF04013015S	4411	125	24.533	101.016	Asia	31586	1	5.6	5	69.4	12.45	10.2	0.482	402.2	20.35	-0.85	21.2	16.75	6.65	16.75	6.65	1378.9	273.3	20	78.1	738.9	71.9	738.9	71.9
GF05000467V	2239	291	-22.36	-44.74	South America	7261	5	4.9	6.5	91.8	12.45	8.7	0.572	206.2	18.95	3.75	15.2	14.75	9.55	14.75	9.55	2277.6	416.8	38.7	70.5	1117.4	118.4	1019.9	118.4
GF01019064S	13818	16	32.9333	91.95	Asia	59178	0	7.2	4.2	38.8	-8.35	12.2	0.344	847.4	8.65	-26.65	35.3	2.75	-18.15	2.75	-18.45	800	211.2	6.1	109.5	542.5	23.2	542.5	25.8
GF01012187S	10166	215	61.51	24.17	Europe	745	5	4.6	11.9	229	4.35	5.2	0.176	811.5	19.85	-9.45	29.3	15.05	-2.15	15.05	-5.85	706.8	91.3	33.8	32.1	251.2	106.3	251.2	140.4
GF01002894S	9108	210	66.1406	17.7158	Europe	1484	5	4.7	9.45	207.4	0.85	5.6	0.187	868.6	16.45	-13.75	30.2	12.45	-5.25	12.45	-9.95	831.8	134	36.8	39.1	327.8	126.8	327.8	151.2
GF01001506S	7387	292	-13.4082	135.776	Australia	48906	0	6	1	13.9	26.45	8.2	0.522	230.4	34.45	18.85	15.6	28.05	23.75	28.95	22.95	1254.5	247.6	3.2	95.3	739	14.6	511.8	20
GF03001584S	12853	227	60.55	7.41667	Europe	1322	0	5.5	8.66667	206.2	-3.75	5.2	0.221	632.2	8.45	-15.15	23.6	-3.95	-1.05	5.15	-10.95	2584.4	290.1	118.9	26.1	801.4	397.7	584.4	757.5
GF05020374S	6256	212	58.0667	12.0167	Europe	7729	5	4.3	6.3	131	7.05	5.7	0.244	622.4	19.85	-3.65	23.5	3.65	5.95	15.25	-0.55	1065.2	123.3	57.8	20.5	328.5	194.1	276.8	267.3
GF04016761S	9803	215	57.0776	22.6804	Europe	7604	1	5.7	10.2	105.5	6.45	6.4	0.238	717.7	21.05	-5.75	26.8	15.95	0.75	15.95	-2.35	747.7	90	37.6	29.1	254.9	119.1	254.9	147.3
GF05013822S	2428	264	69.2667	-53.45	North America	27690	20	6	8.4	116	-4.75	3.1	0.118	775	7.35	-19.05	26.4	-5.35	-13.95	4.75	-15.55	685.3	91.2	29	37.7	252.8	102	171.8	112.8
GF01004663S	12580	216	51.2361	5.26389	Europe	772	1	5	3.7	46.8	10.35	7.1	0.323	551	22.45	0.45	22	4.45	6.45	17.55	3.35	867.6	83.4	49.6	11.8	240	186.3	226.7	225.6
GF04001572S	13497	216	48.4568	9.50462	Europe	35655	1	5.9	8	100.8	7.15	7.9	0.317	628.3	20.25	-4.75	25	13.75	0.15	15.25	-0.85	987	109.2	56.9	20.8	320.9	190.5	308.8	201
GF03002181S	3849	239	39.102	-96.6122	North America	6655	0	7	2.8	35.3	12.85	10.3	0.277	978.3	32.15	-5.15	37.3	22.85	-0.25	25.25	-0.25	886.5	144.9	17.3	54.3	382	71.3	364.2	71.3
GF05013005S	10127	210	68.0633	24.0336	Europe	10973	5	5.1	9.9	194.1	-1.85	6.1	0.209	832.4	13.95	-15.35	29.3	9.45	-7.95	9.45	-11.95	880	129.8	44.7	38.5	346.2	138.1	346.2	149.4
GF04000858S	3841	239	39.0833	-96.5833	North America	18851	0	6.6	3.2	43.6	12.65	10.3	0.279	968.5	31.85	-5.15	37	22.55	-0.25	24.95	-0.25	934.6	152.5	18.4	54	401.7	75.7	383.4	75.7
GF04017805S	3629	101	35.5645	-83.4765	North America	27428	1	4	11.8	122.7	6.75	9.9	0.356	655.9	20.45	-7.35	27.8	-0.65	11.65	15.15	-1.85	1895	192.1	97.8	16.4	539.1	360.8	495.9	538.7
GF04013547S	4365	125	27.167	100.167	Asia	42201	1.0101	6.8	5.6	97	0.75	9.6	0.344	700.8	12.15	-15.75	27.9	9.25	-7.25	9.25	-8.55	1685.9	425.2	7.3	101.7	1070.3	40.8	1070.3	41.1
GF04012540S	4366	125	27.12	100.17	Asia	437504	1.0101	6.9	5.4	93.6	1.25	9.8	0.351	690.3	12.65	-15.15	27.8	9.65	-7.95	9.65	-7.95	1765.2	443.9	7.7	101.8	1120	42.3	1120	42.3
GF01019494S	4741	298	30.8764	106.063	Asia	11270	0	6.8	3.5	29.1	18.05	7.3	0.264	709.1	30.85	3.35	27.5	26.95	8.65	26.95	8.65	1082.4	207.3	16.6	72.2	545.7	55	545.7	55
GF05025210S	11944	253	-0.260361	35.1516	Africa	50672	0	5.8	3.8	44.2	20.75	11.1	0.794	72.4	28.45	14.45	14	20.85	21.45	21.65	19.75	1760.7	264.7	81.4	33.3	636.8	285.3	330.6	387
GF05017116S	12790	227	61.5108	6.29833	Europe	14180	10	5	10.7	215.5	5.55	5.6	0.235	637.7	17.95	-5.85	23.8	-1.05	8.25	14.55	-1.75	2407.7	282.9	107.3	31.2	795.2	356.1	431.1	771.6
GF05021452S	1502	224	48.1706	-120.896	North America	1593	5	5.7	6.4	62.9	-0.55	8.9	0.312	630.4	16.55	-12.05	28.6	-7.55	7.95	7.95	-7.85	2293.8	417	35.4	71.1	1164	147.5	149.2	1014.9
GF05020080S	9532	208	55.9886	21.0764	Europe	1373	0	6.2	8.3	98	7.75	5.4	0.219	688.6	21.05	-3.75	24.8	8.55	2.05	16.75	-0.65	807.9	98.8	33.5	31.4	277.3	123.8	227.8	177.3
GF04009127S	4365	125	27.167	100.167	Asia	44924	1.0101	6.8	5.6	97	0.75	9.6	0.344	700.8	12.15	-15.75	27.9	9.25	-7.25	9.25	-8.55	1685.9	425.2	7.3	101.7	1070.3	40.8	1070.3	41.1
GF01009658S	1700	269	20.1142	-155.879	North America	28904	0	6.7	3.4	49.3	23.85	3.9	0.538	119.6	27.65	20.35	7.3	22.55	25.35	25.35	22.35	819.8	99.1	39.5	25.2	248.5	160.7	168.4	247.6
GF05024842S	1622	64	66.9	-135.233	North America	82091	5	5.4	5.3	131.5	-7.25	7.9	0.163	1488.8	19.85	-28.55	48.4	9.85	-24.65	12.65	-24.65	662.9	113.1	29.1	50.9	281.3	89.2	269.3	89.2
GF01012606S	7595	51	35.9195	138.832	Asia	38144	1	5.5	6.1	69	10.05	8.6	0.261	827.3	24.95	-7.85	32.8	20.45	-0.65	20.45	-0.65	1857.6	318.1	40.7	61.9	867.8	141.9	867.8	141.9
GF05000599V	12463	258	43.11	42.74	Europe	10493	1	5.3	8.8	127.8	3.65	8.9	0.282	824.8	19.25	-12.35	31.6	11.55	-5.45	14.15	-6.95	1313.8	135.3	72.1	14.5	376.9	264.3	374.9	269.4
GF04008395S	7591	51	35.9488	138.827	Asia	13559	1	5.6	6.8	80.9	9.75	8.5	0.261	826.2	24.55	-8.05	32.6	20.05	-0.95	20.05	-0.95	1808.8	313.8	37.5	63.6	858.4	131.7	858.4	131.7
GF05031694S	8822	208	64.1405	16.443	Europe	6688	5	4.9	8.5	180.8	2.05	6.5	0.22	827.5	17.75	-11.95	29.7	13.05	-3.65	13.05	-8.35	869.5	126.3	40.9	35.4	330.8	129.7	330.8	164
GF01001491S	8403	293	-30.2006	149.598	Australia	99165	5	7.9	1.8	18.4	18.85	11.3	0.424	564.1	32.35	5.75	26.6	24.75	15.75	25.85	11.25	608.7	70.9	32	26.4	207.3	117.1	205.1	128.6
GF01014733S	8017	234	-6.36192	145.276	Australia	3877	1.05263	5.3	5.9	101.7	13.85	8	0.875	36.2	18.55	9.45	9.1	14.15	13.35	14.15	13.35	3047.9	376.2	134.3	28.5	1010.5	455	973.6	502.3
GF03006849S	13693	216	46.8016	9.90369	Europe	20289	0	5	9.7	90.9	-0.25	10	0.328	722.4	14.35	-16.05	30.4	8.75	-5.05	8.75	-9.85	1589.5	210.6	89.1	31.7	598.2	285.3	598.2	293.5
GF05007327S	5544	303	30.92	116.04	Asia	35993	1	5.6	3.3	52.7	13.15	8.2	0.269	816.8	27.45	-3.15	30.6	23.25	4.05	23.25	2.25	1704	306.5	36.2	60	807.7	155.8	807.7	174.9
GF04015911S	11250	215	58.5943	27.1395	Europe	3185	1	5.9	11.5	113.7	5.95	5.1	0.177	824.4	21.15	-7.75	28.9	16.85	-0.55	16.85	-4.25	727.9	97.9	30.8	34.4	267.6	103.8	267.6	134.3
GF04016605S	11333	215	58.2633	27.3116	Europe	3132	1	5.5	11.2	116.7	6.05	5.1	0.178	822.9	21.15	-7.65	28.8	16.85	-0.25	16.85	-4.25	701.2	94.3	31.2	33.9	261	103.2	261	131.1
GF03006551S	5195	297	23.1667	112.533	Asia	29578	1	5	4.3	50.5	21.25	6.9	0.33	521.8	29.95	8.95	21	26.45	15.45	27.35	14.05	2347	379.2	40.4	63.9	1084.1	160.8	1016.6	199.9
GF04001877S	13096	216	47.05	8.71667	Europe	11936	5	4.9	9.9	113.2	4.95	8.4	0.327	641.7	17.95	-7.65	25.6	13.15	-3.25	13.15	-3.25	2514.4	303.3	148.1	26.4	880	475.1	880	475.1
GF01017644S	9774	210	66.58	22.54	Europe	544	5	4.6	9.5	233.2	1.25	6.7	0.203	951.7	18.95	-14.05	33	13.95	-5.15	13.95	-10.65	751	104.9	35.9	31.4	269.5	119.8	269.5	143.5
GF04013993S	4413	125	24.53	101.02	Asia	5511	1	5.6	5.3	72.9	12.25	10.3	0.482	401.6	20.25	-1.05	21.3	16.55	6.55	16.55	6.55	1403.6	276.3	20.4	77.9	749.7	73.1	749.7	73.1
GF05012668S	8732	208	59.9357	16.1956	Europe	4419	0	4.7	8.7	124.8	5.75	6.8	0.241	739.1	21.35	-6.75	28.1	15.55	0.25	15.55	-3.45	715.6	85.5	36.2	27.3	248.2	118.9	248.2	139.9
GF05000169V	9591	210	68.6	21.75	Europe	8175	1	4.8	9.1	190.3	-0.95	6	0.198	866.3	14.85	-15.55	30.4	10.75	-7.25	10.75	-11.45	633.7	120.5	27.2	50.7	276.1	89.8	276.1	100.4
GF04019408S	6093	303	30.3497	119.424	Asia	70283	1	5.3	4.7	66.2	11.55	8.2	0.28	729.6	25.75	-3.45	29.2	20.75	3.65	20.75	1.95	2285.8	392.6	66.7	48.9	982.2	279.8	982.2	290.5
GF05009750S	12843	216	46.166	7.15	Europe	29991	5	6.6	6.4	87.6	8.25	10.2	0.339	742.6	22.85	-7.15	30	17.65	3.55	17.65	-1.45	1215.4	123.3	82.6	12.9	359.1	262.3	359.1	293.7
GF04000923S	9283	210	68.3265	18.8536	Europe	996	10	5.3	8.8	198.8	-0.35	4.9	0.175	785.2	13.95	-13.85	27.8	9.45	-2.15	10.35	-9.65	771.8	111.4	34.2	32	270.9	121.7	259.5	189.2
GF04016928S	10859	215	58.7339	26.5282	Europe	1041	1	6.2	11.6	119.1	5.45	6.6	0.222	799.7	21.05	-8.65	29.7	15.85	-0.55	15.85	-4.65	749.1	99.2	32.3	32.7	271.7	110.5	271.7	144.7
GF05016747S	1375	294	51.2898	-117.351	North America	555026	0	5.4	7.2	56.6	-1.35	9.4	0.28	836.1	16.85	-16.85	33.7	-11.45	2.85	9.65	-11.65	1552.3	192.9	87.2	26.7	552.8	295.3	334.8	498.8
GF05025970S	13094	216	47.04	8.71	Europe	39508	5	5	8.9	109.4	5.25	8.4	0.325	647.6	18.25	-7.55	25.8	13.55	-3.05	13.55	-3.05	2390.8	287.4	142.3	26	833.2	454.2	833.2	454.2
GF05000198V	6252	29	36.78	12.01	Europe	9165	0	6.6	5.3	86.9	15.75	1.6	0.108	456.8	23.55	9.15	14.4	12.15	21.15	21.95	10.35	688.8	110	3.4	72.3	329.2	15	90.4	222
GF05000376V	10454	215	62.84	25.48	Europe	11095	5	4.6	10	221.4	3.25	5.2	0.172	863.6	19.55	-10.85	30.4	14.75	-3.35	14.75	-7.65	694.9	98	33.5	35.4	264.6	104.6	264.6	127.3
GF04004933S	6577	75	51.7	124.333	Asia	37830	5	5.7	11.4	94.1	-2.25	11.2	0.213	1546.4	22.65	-29.95	52.6	16.65	-22.85	16.65	-22.85	621.5	163.7	4.1	103.4	414.3	18.9	414.3	18.9
GF05024795S	1622	64	66.9	-135.233	North America	70419	5	5.4	5.3	131.5	-7.25	7.9	0.163	1488.8	19.85	-28.55	48.4	9.85	-24.65	12.65	-24.65	662.9	113.1	29.1	50.9	281.3	89.2	269.3	89.2
GF05028417S	4684	302	31.85	103.56	Asia	36725	1	5.5	6.7	92.7	4.55	9	0.277	763.4	17.35	-15.05	32.4	13.55	-6.15	13.55	-6.15	1036.3	172.4	6.8	73.9	494.1	31.3	494.1	31.3
GF05005046S	5255	304	28.23	113.18	Asia	19361	0	6.3	2.2	25.4	18.25	7.9	0.253	820.5	32.95	1.85	31.1	22.55	13.65	28.45	7.35	1773.6	261	58.2	43.4	733.9	256.3	557.9	277.3
GF01016714S	1607	225	54.35	-122.61	North America	8834	0	5.4	7	24.4	3.75	9.7	0.28	889.3	21.85	-12.85	34.7	3.55	-1.05	14.95	-7.95	851.7	94.4	47.3	21.4	258	146	229.4	207.9
GF04010292S	4366	125	27.12	100.17	Asia	471194	1.0101	6.9	5.4	93.6	1.25	9.8	0.351	690.3	12.65	-15.15	27.8	9.65	-7.95	9.65	-7.95	1765.2	443.9	7.7	101.8	1120	42.3	1120	42.3
GF01018039S	8476	212	50.7589	15.5191	Europe	2892	1	5.3	7.3	76.1	2.95	6.9	0.292	617.6	15.55	-8.15	23.7	10.95	-1.85	10.95	-4.75	1567.6	189	84.9	20.8	501.9	316.4	501.9	383.1
GF01019127S	13814	16	31.5667	91.85	Asia	58737	0	7.3	3.6	38.2	-1.65	14	0.385	831.4	13.95	-22.35	36.3	8.55	-12.15	8.55	-12.25	549.8	127.2	3.4	103.5	349.1	13.7	349.1	16.1
GF05022390S	3417	203	47.9763	-78.9748	North America	37870	5	5.3	4.2	62.6	2.65	9.2	0.215	1134.6	23.05	-19.55	42.6	15.25	-11.55	16.45	-12.75	955.4	106.8	47.3	25.8	318.5	158.7	303.9	173.3
GF05006962S	3966	206	43.1333	0	Europe	46256	5	5.8	6.6	95.7	11.95	8.5	0.376	523.8	23.55	0.85	22.7	6.25	18.55	18.85	5.45	1369.5	140.4	84.4	17.3	397.9	267.7	274.3	359.7
GF04016436S	10484	215	57.9869	25.5609	Europe	3692	1	5.5	11.2	117.2	5.55	6.5	0.226	780.6	20.85	-8.15	29	15.75	-0.45	15.75	-4.25	781.1	91.5	36.1	27.9	263.3	122.6	263.3	163.7
GF05015184S	1252	222	38.4397	-112.068	North America	90818	5	6.4	5.6	81.1	2.15	13.4	0.331	978	24.05	-16.35	40.4	9.75	-9.65	15.35	-9.65	417.5	52.4	23.8	25.2	139.8	78.2	121.1	78.2
GF05000831V	6147	303	30.34	119.43	Asia	4461	1	5.4	4.5	64.4	12.45	8.2	0.274	751.8	26.95	-2.85	29.8	21.95	4.35	21.95	2.55	2219.8	382.3	65	48.9	953.5	272.5	953.5	282.7
GF01012380S	1638	295	68.38	-149.34	North America	79377	20	6.1	13.1	305.4	-7.85	5.8	0.15	1209	14.55	-24.25	38.8	9.25	-16.75	9.25	-20.75	404.3	87.5	9.8	79.1	229.5	37.8	229.5	50
GF01002780S	12141	216	47.3028	4.07889	Europe	17170	5	5.5	7.2	108.3	8.95	7.3	0.323	559.1	21.35	-1.25	22.6	2.95	16.35	16.35	2.05	1266.9	128.5	85.6	11.9	365.5	279.4	279.4	348.6
GF04010901S	4473	124	21.61	101.57	Asia	592398	4	5	3.2	42.2	22.05	9.4	0.493	326.9	29.75	10.65	19.1	25.25	17.25	25.25	17.25	1887.7	391.9	22.8	81	1030.3	80.7	889.7	80.7
GF05031820S	10418	210	64.2772	25.3077	Europe	10470	5	4.4	9.7	283.4	2.55	6.5	0.205	884.9	19.65	-12.15	31.8	14.25	-3.85	14.25	-8.65	722.9	97.4	34.7	32.1	261.3	108.2	261.3	138.7
GF03007644S	10597	213	47.28	26.05	Europe	45412	0	5.8	5	83.6	5.05	8.8	0.305	760.9	19.45	-9.55	29	14.65	-4.85	14.65	-4.85	785.7	135	26.1	57.1	360.8	85.1	360.8	85.1
GF04006795S	103	206	38.9393	-0.513265	Europe	5851	0	7.8	2.8	29.8	17.35	10.2	0.382	575.3	31.45	4.85	26.6	18.25	25.05	25.05	10.25	655.8	93.5	9.1	46.9	257.6	48.3	48.3	188.6
GF05028069S	6537	301	42.42	122.3	Asia	76972	0	7.7	2.6	11.5	8.55	10.5	0.237	1235.9	28.55	-15.95	44.5	23.45	-8.15	23.45	-8.15	501.4	139.9	2.8	104	331.3	8.7	331.3	8.7
GF05000944V	2016	211	57.21	-3.62	Europe	12227	3	4.4	12.7	276.2	7.15	5.8	0.326	423.2	16.15	-1.65	17.8	7.55	8.85	12.85	2.05	1121.5	125.2	65.8	18.6	341.1	223.4	257.7	293.3
GF05000241V	3279	98	41.42	-75.53	North America	18564	0	4.2	9.3	220	8.05	9	0.268	860.6	24.55	-8.85	33.4	16.85	-2.25	18.95	-3.25	1328.7	133.8	84.3	14.1	377.4	263.9	372.6	271.1
GF04010443S	4366	125	27.12	100.17	Asia	1101929	1.0101	6.9	5.4	93.6	1.25	9.8	0.351	690.3	12.65	-15.15	27.8	9.65	-7.95	9.65	-7.95	1765.2	443.9	7.7	101.8	1120	42.3	1120	42.3
GF04011424S	4366	125	27.12	100.17	Asia	579932	1.0101	6.9	5.4	93.6	1.25	9.8	0.351	690.3	12.65	-15.15	27.8	9.65	-7.95	9.65	-7.95	1765.2	443.9	7.7	101.8	1120	42.3	1120	42.3
GF04015804S	10898	215	57.6726	26.5691	Europe	3058	5	5.4	13.3	124.6	5.85	6.6	0.221	806.9	21.55	-8.25	29.8	16.25	-0.05	16.25	-4.35	722.4	84.8	33.6	26.6	242.7	116	242.7	150.3
GF01012140S	10166	215	61.51	24.17	Europe	4419	5	4.6	11.9	229	4.35	5.2	0.176	811.5	19.85	-9.45	29.3	15.05	-2.15	15.05	-5.85	706.8	91.3	33.8	32.1	251.2	106.3	251.2	140.4
GF05001532V	2251	305	-15.52	-47.53	South America	14115	0	5.2	1.7	36.2	20.85	9.1	0.649	115.7	27.45	13.45	14	21.25	19.15	21.95	19.15	1602.9	317.6	4.6	82.5	816	23.8	437.8	37.5
GF01001868S	7518	193	-34.6574	138.707	Australia	101707	0	7.3	1.9	37.8	16.55	9.3	0.43	427.1	28.75	7.15	21.6	11.05	21.85	21.95	11.05	507.2	70.1	16.7	44.8	204.5	58	63.5	204.5
GF04010019S	4413	125	24.53	101.02	Asia	956423	1	5.6	5.3	72.9	12.25	10.3	0.482	401.6	20.25	-1.05	21.3	16.55	6.55	16.55	6.55	1403.6	276.3	20.4	77.9	749.7	73.1	749.7	73.1
GF03002267S	3968	206	41.3503	1.03194	Europe	528	0	6.8	5.1	65.2	12.95	10.2	0.367	615.3	28.15	0.45	27.7	13.55	21.25	21.25	5.45	606.3	85.9	14.7	39.4	223.2	98.6	98.6	117.3
GF05003829S	6851	207	50.5889	13.2669	Europe	3004	5	5	7.4	111.9	5.75	7.3	0.296	633.7	18.85	-5.75	24.6	13.85	1.05	13.85	-2.35	1097.9	129.5	68.6	20.2	356.2	225.1	356.2	244.5
GF01014220S	3815	205	47.375	-94.7147	North America	736	1	5.9	4.2	48.3	4.55	8.2	0.198	1157.8	24.95	-16.45	41.4	18.85	-11.05	18.85	-11.05	695.4	106.8	16.6	55.7	295.4	56.5	295.4	56.5
GF05022448S	3184	100	47.3821	-73.1933	North America	44786	10	5.2	5.9	62.2	3.45	9	0.212	1151.7	23.55	-18.75	42.3	16.25	-10.65	17.65	-12.05	959.8	111.6	54.2	22.3	301.1	173.2	299.7	177.6
GF05001321V	9161	306	-42.11	171.35	Australia	6634	1	4.9	5.7	183.6	12.05	3.6	0.33	240.4	17.65	6.75	10.9	12.45	14.35	15.25	9.05	2996.4	293.1	191.4	11.9	813.7	623.8	648.4	782
GF01004890S	267	211	53.5355	-1.85778	Europe	2343	5	4.7	9.6	226	7.35	5.9	0.341	413	16.65	-0.75	17.4	5.25	11.35	12.85	2.35	1492.6	155.1	92.6	17.1	458.2	303.4	336.4	407
GF04013729S	4473	124	21.61	101.57	Asia	23415	4	5	3.2	42.2	22.05	9.4	0.493	326.9	29.75	10.65	19.1	25.25	17.25	25.25	17.25	1887.7	391.9	22.8	81	1030.3	80.7	889.7	80.7
GF05016012S	8560	212	50.8232	15.9719	Europe	110535	0	5.2	8.4	81.3	5.75	7.1	0.277	679.6	19.15	-6.35	25.5	14.45	1.05	14.45	-2.95	902	122.8	51.7	27	318.9	176.5	318.9	193.9
GF03005681S	6376	207	50.2551	12.7355	Europe	11517	0	6.1	10.5	67.2	7.45	7.4	0.275	710.5	21.55	-5.25	26.8	16.45	2.85	16.45	-1.75	796.2	89.4	47.3	16.7	245.2	164.5	245.2	188
GF04010157S	4473	124	21.61	101.57	Asia	1048210	4	5	3.2	42.2	22.05	9.4	0.493	326.9	29.75	10.65	19.1	25.25	17.25	25.25	17.25	1887.7	391.9	22.8	81	1030.3	80.7	889.7	80.7
GF05031715S	6914	212	56.9473	13.5966	Europe	15028	5	4.3	5.5	139.4	6.75	6.4	0.259	644.6	20.45	-4.35	24.8	11.25	5.85	15.25	-1.25	956.8	103.3	49.2	20.6	288.3	172.6	268.3	232.3
GF04010716S	4366	125	27.12	100.17	Asia	448147	1.0101	6.9	5.4	93.6	1.25	9.8	0.351	690.3	12.65	-15.15	27.8	9.65	-7.95	9.65	-7.95	1765.2	443.9	7.7	101.8	1120	42.3	1120	42.3
GF05022598S	7159	301	46	130	Asia	60311	1	6.3	5.2	49.4	4.05	10	0.202	1393.7	26.25	-23.15	49.4	20.95	-15.05	20.95	-15.05	605.2	150.3	5.1	99	386.5	18.9	386.5	18.9
GF02006844S	13212	236	44.1833	84.5167	Asia	18270	0	7.7	4	37.3	5.25	7.5	0.216	1037.6	22.85	-11.85	34.7	17.95	-8.75	17.95	-8.75	388.4	78	6.2	76.7	207.6	23.3	207.6	23.3
GF02001057S	7139	307	31.31	130.46	Asia	42109	1	5.2	3.4	44.9	17.85	5.7	0.236	645.5	29.15	4.95	24.2	23.25	11.45	26.25	9.55	2716	513.3	100.1	51.4	1133.2	332.1	863	336.1
GF05012564S	3655	112	44.8	-84.8	North America	39877	1	5.1	8.6	84.6	6.25	9.2	0.247	953.8	25.05	-12.25	37.3	13.15	-5.25	18.25	-6.35	929.4	100	44.3	25.4	298.2	150.4	285.1	163.2
GF03009381S	6521	75	50.9858	121.809	Asia	27178	5	6	13.5	105.1	-2.75	11.3	0.21	1568.3	22.15	-31.45	53.6	16.25	-23.95	16.25	-23.95	475.4	119.4	4.4	102.1	314.8	17.4	314.8	17.4
GF04011608S	4473	124	21.61	101.57	Asia	1194799	4	5	3.2	42.2	22.05	9.4	0.493	326.9	29.75	10.65	19.1	25.25	17.25	25.25	17.25	1887.7	391.9	22.8	81	1030.3	80.7	889.7	80.7
GF04013021S	4411	125	24.533	101.016	Asia	21088	1	5.6	5	69.4	12.45	10.2	0.482	402.2	20.35	-0.85	21.2	16.75	6.65	16.75	6.65	1378.9	273.3	20	78.1	738.9	71.9	738.9	71.9
GF03004992S	3996	206	42.592	1.0764	Europe	16130	5	5.9	6.9	134.8	2.75	8.9	0.346	618.7	16.45	-9.35	25.8	4.75	-3.85	11.05	-4.75	1311.3	140.3	65.3	19.7	392.8	242.8	317	274.7
GF05001267V	9343	210	67.86	19.48	Europe	17030	10	4.8	8.9	175.8	-1.15	5.7	0.19	870.2	14.45	-15.75	30.2	10.55	-7.55	10.55	-11.75	707.1	132.2	30.7	48.6	304	96.4	304	115.1
GF04011297S	4366	125	27.12	100.17	Asia	133633	1.0101	6.9	5.4	93.6	1.25	9.8	0.351	690.3	12.65	-15.15	27.8	9.65	-7.95	9.65	-7.95	1765.2	443.9	7.7	101.8	1120	42.3	1120	42.3
GF04009094S	4366	125	27.12	100.17	Asia	593456	1.0101	6.9	5.4	93.6	1.25	9.8	0.351	690.3	12.65	-15.15	27.8	9.65	-7.95	9.65	-7.95	1765.2	443.9	7.7	101.8	1120	42.3	1120	42.3
GF03000259S	10225	215	60.2911	24.4511	Europe	896	5	4.6	9.8	217.4	5.05	5.9	0.201	790.1	20.75	-8.85	29.6	10.55	-1.45	15.65	-4.65	774.1	91.3	34.7	28.9	246.5	120.9	239.1	174.7
GF03007325S	6798	218	38.0321	128.463	Asia	38176	1	5.3	7.6	83.2	7.85	8.9	0.237	958.3	23.75	-13.75	37.5	19.05	-5.05	19.65	-5.05	2210.1	475.9	46.7	80	1270.8	164	1132.6	164
GF05026821S	1745	214	38.3667	-2.33333	Europe	10421	5	7.4	2.9	36.7	13.15	10.7	0.358	658.3	29.75	-0.05	29.8	9.15	22.15	22.15	5.25	551	73.8	9.6	37	188	62.3	62.3	177.7
GF05000492V	12980	216	46.15	8.19	Europe	12198	0	6.1	6.8	88.6	2.75	9.2	0.311	734	17.35	-12.15	29.5	6.25	-6.65	12.25	-6.65	1725.1	247.6	75	35.5	580.9	238.6	440.9	238.6
GF05009708S	13064	216	47.66	8.53	Europe	20337	0	5.3	7.4	82.4	8.95	8.2	0.318	641.3	22.35	-3.45	25.8	15.75	4.75	17.25	0.75	1130.4	111.7	76.7	13	329.3	239.4	319.6	271.7
GF03006886S	13594	216	46.7325	9.84895	Europe	9727	0	5	9.9	92.5	1.15	9.9	0.327	723.8	15.75	-14.55	30.3	10.25	-6.85	10.25	-8.35	1529.5	198.2	78.2	31.7	567	261.8	567	266.8
GF05000492S	12863	216	46.3	7.617	Europe	5016	5	6.2	5.4	90.4	9.05	9.9	0.318	767.9	24.05	-6.95	31	18.65	4.45	18.65	-1.15	830.7	80.8	53.3	13	235.5	175.9	235.5	206.4
GF01014315S	1613	221	38.0992	-122.89	North America	871	5	5.6	5.4	66	11.95	5.6	0.468	218.5	18.45	6.45	12	9.25	14.75	14.75	9.25	1117.7	234	1.5	92.5	649.2	12.4	12.4	649.2
GF02006511S	5871	303	29.127	117.909	Asia	2531	1	5.1	2.4	37	17.85	8	0.26	799.4	32.35	1.55	30.8	21.85	13.65	27.65	7.25	1989.8	371.4	52	57.1	894.9	210.5	737.8	275.4
GF01011965S	13053	216	46.6333	8.46667	Europe	5763	0	5.4	7.4	137.7	-0.95	8.3	0.298	693.8	13.05	-14.65	27.7	5.85	-9.75	8.05	-9.75	2846.2	293.9	169.5	15.1	807.4	564.2	783.3	564.2
GF01001897S	5424	40	-30.1831	115.127	Australia	227895	15	6.2	1.2	32.1	19.35	7.8	0.421	356.2	29.65	11.15	18.5	14.95	23.55	24.05	14.95	595.1	125	8.1	85	335.5	32.4	38.8	335.5
GF04005487S	12641	216	45.1	5.89	Europe	8843	5	6.2	7.6	105.1	3.15	9.6	0.346	668.2	17.15	-10.55	27.7	3.95	-1.55	11.85	-5.35	1937.5	191.8	128.2	10.7	536.1	434	449.6	463.3
GF01016542S	1486	261	50.93	-120.28	North America	6100	0	6.3	4.7	45.5	5.45	9.9	0.291	838.9	23.95	-10.05	34	14.05	0.75	16.25	-5.25	501.3	59.7	27.4	21.4	151.1	88.5	142.2	117.2
GF04017764S	3623	101	35.0476	-83.4338	North America	78353	1	4.9	7.2	102.4	12.05	9.6	0.337	683.5	26.25	-2.15	28.4	2.95	16.95	20.65	2.95	2256.5	229.1	148.3	12.9	663.8	502.1	556.6	663.8
GF01010099S	8865	212	49.2616	16.6488	Europe	5050	0	5.2	6.2	55.4	8.75	7.7	0.273	743	23.45	-4.85	28.3	18.15	0.55	18.15	-0.95	577.4	77.7	27.1	37.4	221.7	92.3	221.7	93.3
GF05022327S	3099	100	46.5517	-72.7996	North America	29243	0	5.4	6.9	105.5	5.15	9	0.216	1117.6	24.75	-16.65	41.4	18.85	-8.55	18.85	-9.95	1186.9	120.5	67.9	17.5	351.1	222.4	351.1	238.7
GF01001908S	6422	40	-30.1919	120.655	Australia	140350	0	7.7	0.7	14.4	19.05	12.6	0.439	562	34.25	5.45	28.8	23.05	19.15	26.15	11.55	308.1	38.4	10.3	29.2	100.5	46.8	83.5	83.3
GF04010022S	4473	124	21.61	101.57	Asia	631244	4	5	3.2	42.2	22.05	9.4	0.493	326.9	29.75	10.65	19.1	25.25	17.25	25.25	17.25	1887.7	391.9	22.8	81	1030.3	80.7	889.7	80.7
GF03002042S	3635	101	35.6953	-83.5345	North America	32567	1	5	4.3	63	13.35	10.2	0.339	731.7	28.05	-1.85	29.9	3.55	18.55	22.55	3.55	1393.7	146	74.6	16.1	406.8	268.7	354.7	406.8
GF05001398V	6343	212	56.01	12.34	Europe	16349	0	5.3	7.2	116.7	8.25	4.8	0.225	597.2	20.05	-1.25	21.3	16.15	3.25	16.15	1.05	737.4	83.3	38.2	22.7	234	126.5	234	160.8
GF04010226S	4473	124	21.61	101.57	Asia	695100	4	5	3.2	42.2	22.05	9.4	0.493	326.9	29.75	10.65	19.1	25.25	17.25	25.25	17.25	1887.7	391.9	22.8	81	1030.3	80.7	889.7	80.7
GF02006580S	5876	303	29.126	117.91	Asia	2938	1	5.1	2.4	37	17.85	8	0.26	799.4	32.35	1.55	30.8	21.85	13.65	27.65	7.25	1989.8	371.4	52	57.1	894.9	210.5	737.8	275.4
GF05021464S	1502	224	48.1706	-120.896	North America	1625	5	5.7	6.4	62.9	-0.55	8.9	0.312	630.4	16.55	-12.05	28.6	-7.55	7.95	7.95	-7.85	2293.8	417	35.4	71.1	1164	147.5	149.2	1014.9
GF01014431S	1532	233	42.793	-121.619	North America	1123	5	6.1	6	82.6	7.55	13.4	0.391	723.8	28.35	-5.85	34.2	-0.45	17.15	17.25	-1.05	726.5	132.7	15.7	60.7	339.9	53.8	61.1	314.5
GF01014914S	11377	215	58.2712	27.3279	Europe	6174	1	5.5	11.1	117.3	6.05	5	0.175	822.9	21.15	-7.65	28.8	16.85	-0.25	16.85	-4.25	704.6	94.9	31.2	34	262.4	103.3	262.4	131.6
GF01017697S	9748	210	66.55	22.45	Europe	724	5	4.7	9.8	219.2	1.25	6.7	0.203	947.8	18.85	-13.95	32.8	13.85	-5.15	13.85	-10.65	742.4	102.1	35.4	30.9	263.6	119	263.6	142.9
GF04011235S	4366	125	27.12	100.17	Asia	310732	1.0101	6.9	5.4	93.6	1.25	9.8	0.351	690.3	12.65	-15.15	27.8	9.65	-7.95	9.65	-7.95	1765.2	443.9	7.7	101.8	1120	42.3	1120	42.3
GF01003051S	9133	210	66.1251	17.7994	Europe	1256	5	4.675	9.325	223.2	0.85	5.5	0.184	867.5	16.35	-13.65	30	12.45	-5.25	12.45	-9.95	776.4	126.4	34.1	39.6	308	117.7	308	140.8
GF01013936S	1459	221	37.8089	-119.491	North America	1243	5	5.3	3.1	60.1	3.35	11.3	0.372	696.1	21.15	-9.15	30.3	-4.55	12.75	12.85	-4.55	1535.9	283	14.8	77.5	795.3	61.3	65	795.3
GF04016370S	11130	215	59.0184	26.895	Europe	5511	1	5.1	10.3	138.4	5.55	5.7	0.193	815.6	21.05	-8.35	29.4	16.35	-0.65	16.35	-4.55	702.9	92.2	30.9	33.3	259.1	103.1	259.1	133.2
GF01016380S	3819	1	31.11	-95.15	North America	8133	5	5.2	2.8	39.5	19.45	9.8	0.348	666.3	34.05	5.95	28.1	15.05	27.15	27.65	10.55	1300.5	135.4	82	15.9	370.3	268.4	308.7	322.4
GF01010164S	8941	212	49.2972	16.7622	Europe	1800	1	5.5	7.7	52.5	8.15	7.8	0.282	716.7	22.55	-5.05	27.6	17.25	0.15	17.25	-1.15	609.3	80.5	28.4	36.9	232.5	97.1	232.5	98.3
GF05011564S	5910	303	29.2492	118.131	Asia	2203	1	4.8	4	57.5	15.75	7.9	0.27	758.6	29.55	0.15	29.4	19.55	11.65	25.05	5.65	2415.1	452.7	61.7	57.6	1087.2	254	901.4	330.7
GF05005081S	4942	297	26.47	109.38	Asia	33617	1	5.4	5.4	54.4	15.55	7	0.263	704.2	27.75	1.05	26.7	22.55	6.05	24.15	6.05	1942.8	351.2	48.8	58.8	913.7	205	736	205
GF05026247S	12641	216	45.1	5.89	Europe	27965	5	6.2	7.6	105.1	3.15	9.6	0.346	668.2	17.15	-10.55	27.7	3.95	-1.55	11.85	-5.35	1937.5	191.8	128.2	10.7	536.1	434	449.6	463.3
GF05011269S	3705	112	43.1173	-85.7668	North America	111607	0	6	6.5	53.4	8.95	8.5	0.242	923.2	26.55	-8.45	35	14.05	-2.05	20.65	-3.25	996.6	110.3	52.3	21.3	290.4	175.6	271.8	175.9
GF01010259S	10285	210	68.4878	24.7036	Europe	2717	5	4.9	11	206.7	-0.75	5.9	0.188	903.4	15.95	-15.15	31.1	11.55	-7.25	11.55	-11.65	657	105.8	31.6	44.1	271.6	97.2	271.6	103.1
GF05001116V	9956	210	70.12	23.38	Europe	11246	10	5.5	8.6	180.1	0.55	5.7	0.188	875.9	15.95	-14.55	30.5	6.75	-0.55	12.25	-10.25	853.1	94.2	51.7	19	252.9	160.1	225.2	223.9
GF05001258V	10383	210	66.17	25.16	Europe	5053	5	4.6	10.3	258.1	1.55	6.5	0.195	950.4	19.35	-13.85	33.2	14.15	-5.15	14.15	-10.45	836.5	106	39.6	26.7	279.9	141.6	279.9	176.1
GF04019286S	5476	299	39.9724	115.432	Asia	37279	1	6.7	4.3	52.6	6.15	10.5	0.259	1066.4	24.15	-16.25	40.4	19.15	-8.25	19.15	-8.25	627.2	172.1	3	102	399.4	11.8	399.4	11.8
GF04018974S	3794	205	45.43	-93.21	North America	37660	0	5.7	6.9	73.1	6.95	9.4	0.225	1127.4	27.65	-14.15	41.8	20.85	-8.25	20.85	-8.25	853.5	124.2	22.3	50.8	348	73.3	348	73.3
GF05030074S	2927	228	-41.6765	-71.4561	South America	74199	1	5.8	6.2	122.5	7.65	8.9	0.417	431.9	19.85	-1.55	21.4	2.95	13.25	13.25	2.35	1784.9	320	55.5	56.8	826.9	199.7	199.7	764.4
GF01000751S	6013	40	-31.8458	118.905	Australia	125738	0	7	0.8	13	17.05	12.7	0.463	527	32.15	4.75	27.4	10.25	19.65	23.75	10.25	337.6	49.4	14.6	43.9	136.7	48.8	54.1	136.7
GF04015496S	11210	215	57.9186	27.0368	Europe	3294	1	5.6	12.8	121.1	5.75	6.5	0.219	816.6	21.55	-8.35	29.9	16.35	-0.15	16.35	-4.55	716	90.9	32.9	31.7	261.6	108.7	261.6	137.6
GF01010093S	8854	212	49.2741	16.6357	Europe	3860	0	5.2	6.4	51.5	8.65	7.7	0.274	736.9	23.25	-4.85	28.1	17.95	0.45	17.95	-0.95	583.9	78.5	27.4	37.3	224	93.6	224	94.5
GF05023327S	3604	101	35.416	-82.557	North America	7533	1	5.7	3.1	44.7	12.95	10.1	0.339	717.3	27.95	-1.85	29.8	22.05	8.35	22.05	3.45	1241.8	117	80	10.5	345.7	277.4	345.7	308
GF05013610S	4470	125	26.2333	101.55	Asia	69875	1	5.8	4.4	66.9	14.05	11.2	0.482	432.9	23.05	-0.25	23.3	17.85	7.95	18.65	7.95	1151.6	270.3	6.3	98.7	693	22.7	692.9	40.5
GF01018974S	13888	300	32.5833	96.55	Asia	60967	3	7.4	4.9	67.6	-1.95	12.4	0.318	978.8	14.85	-23.95	38.8	10.05	-14.15	10.05	-14.25	545.7	112.3	2.9	94.6	323.4	13.4	323.4	14.6
GF01018159S	7756	207	50.0939	14.6133	Europe	1630	0	6.2	5.7	56.7	9.35	8	0.293	702.8	23.75	-3.55	27.3	18.35	0.25	18.35	0.25	588.8	90.8	27.3	42.3	240.3	93.3	240.3	93.3
GF04010248S	4473	124	21.61	101.57	Asia	448547	4	5	3.2	42.2	22.05	9.4	0.493	326.9	29.75	10.65	19.1	25.25	17.25	25.25	17.25	1887.7	391.9	22.8	81	1030.3	80.7	889.7	80.7
GF02000473S	3861	205	43.55	-96.97	North America	69188	0	6.6	3.7	34.8	7.85	10.2	0.253	1084.4	28.25	-11.95	40.2	19.25	-6.55	21.45	-6.55	755	119.2	15.1	53.4	303.5	51.6	301.4	51.6
GF01004541S	12580	216	51.2361	5.26389	Europe	840	1	5	3.7	46.8	10.35	7.1	0.323	551	22.45	0.45	22	4.45	6.45	17.55	3.35	867.6	83.4	49.6	11.8	240	186.3	226.7	225.6
GF04009971S	4366	125	27.12	100.17	Asia	706297	1.0101	6.9	5.4	93.6	1.25	9.8	0.351	690.3	12.65	-15.15	27.8	9.65	-7.95	9.65	-7.95	1765.2	443.9	7.7	101.8	1120	42.3	1120	42.3
GF04006346S	6957	207	48.8973	13.7312	Europe	10254	1	5.2	8.4	100.1	6.45	7.6	0.287	696.9	20.05	-6.45	26.5	15.35	1.85	15.35	-2.55	1257.6	138.8	69.7	17.3	380	268.8	380	323.3
GF05013814S	2428	264	69.2667	-53.45	North America	15951	20	6	8.4	116	-4.75	3.1	0.118	775	7.35	-19.05	26.4	-5.35	-13.95	4.75	-15.55	685.3	91.2	29	37.7	252.8	102	171.8	112.8
GF01010991S	9350	213	43.3958	19.5494	Europe	1862	5	6.3	7	111.1	7.15	10.2	0.341	701.8	21.95	-7.95	29.9	7.75	-0.85	16.05	-2.05	1116.1	120.8	75.1	15.3	331.8	230.5	267.3	260.3
GF05011748S	5198	297	23.175	112.553	Asia	66151	0	5.2	3.5	36.4	22.55	6.9	0.317	556.4	31.45	9.65	21.8	27.85	16.45	28.85	14.75	2185.8	351.1	38	63.5	1006.6	151.1	942.2	188
GF01009317S	9707	215	58.297	22.2676	Europe	2656	0	5.9	9.9	105.5	6.95	4.6	0.183	696.4	20.25	-4.75	25	12.55	0.65	16.25	-1.35	591.4	66.8	30	27.8	190.1	94.7	183.5	108.9
GF01008912S	9986	215	58.5552	23.551	Europe	2499	1	5.5	10.4	141.9	6.55	2.8	0.117	719.2	18.75	-5.05	23.8	12.95	3.55	16.05	-2.15	657.5	78.1	31.1	31.1	223.1	98.9	203.5	121.8
GF02006740S	5864	303	29.124	117.908	Asia	2925	1	5.2	2.1	29.8	18.25	8	0.258	812.9	32.85	1.75	31.1	22.35	14.05	28.25	7.45	1977.3	368.5	51.8	57	889.1	209.2	731.6	274.2
GF05005528S	4417	123	22.56	101.18	Asia	33007	4	5.3	3.3	47.1	19.05	9.3	0.484	333	26.85	7.55	19.3	22.25	14.15	22.25	14.15	1908.9	432	19.9	84.3	1075.4	71.4	1075.4	71.4
GF04011868S	4413	125	24.53	101.02	Asia	202556	1	5.6	5.3	72.9	12.25	10.3	0.482	401.6	20.25	-1.05	21.3	16.55	6.55	16.55	6.55	1403.6	276.3	20.4	77.9	749.7	73.1	749.7	73.1
GF04011922S	4413	125	24.53	101.02	Asia	369938	1	5.6	5.3	72.9	12.25	10.3	0.482	401.6	20.25	-1.05	21.3	16.55	6.55	16.55	6.55	1403.6	276.3	20.4	77.9	749.7	73.1	749.7	73.1
GF04005528S	234	211	51.77	-1.32	Europe	9664	0	5.8	6.1	75.6	10.05	6.8	0.35	451	20.65	1.35	19.3	7.55	6.45	16.05	4.55	700.8	74.1	43.8	15.5	213	148.6	155.3	174.8
GF04011597S	4413	125	24.53	101.02	Asia	806407	1	5.6	5.3	72.9	12.25	10.3	0.482	401.6	20.25	-1.05	21.3	16.55	6.55	16.55	6.55	1403.6	276.3	20.4	77.9	749.7	73.1	749.7	73.1
GF05018084S	1406	221	34.0918	-118.586	North America	6337	5	6.5	5.4	71	16.35	10.5	0.479	401.5	28.45	6.65	21.8	11.45	21.35	21.85	11.45	476.4	119	0.7	100.1	292.9	4.1	7.5	292.9
GF01014626S	10423	210	66.6608	25.3317	Europe	3446	5	4.7	9.4	228.6	0.85	6.3	0.191	953.5	18.65	-14.45	33.1	13.55	-5.85	13.55	-11.15	834.4	111.1	43	30.4	299.6	137	299.6	158.7
GF02000625S	4272	209	56.1964	10.5313	Europe	13018	0	5.9	6.3	87	8.25	4.3	0.219	559.9	19.15	-0.55	19.7	12.95	3.35	15.55	1.55	705.8	76.8	36.6	20.4	220.2	127.9	211.3	152.2
GF01000822S	6441	40	-28.0651	121.014	Australia	51351	0	6.7	0.5	11.9	21.25	12.6	0.412	611.1	36.55	6.05	30.5	28.05	18.05	28.85	12.95	238.8	32.4	5.6	43.4	91.5	24.1	87.9	49.8
GF05027780S	6216	303	29.207	119.649	Asia	11661	1	5.3	4.6	63.7	15.45	8.3	0.278	741.8	29.75	-0.25	30	18.95	11.65	24.75	5.75	2097.5	367.8	68.7	46.8	853.1	258.5	731.7	320.5
GF01013696S	7054	207	48.7766	13.8553	Europe	5404	5	4.8	11.1	123.7	4.05	7.7	0.304	634	16.85	-8.45	25.3	12.15	-0.75	12.15	-4.05	1393.2	157.3	79.5	17.7	428.6	298.2	428.6	347.1
GF04012092S	4366	125	27.12	100.17	Asia	150040	1.0101	6.9	5.4	93.6	1.25	9.8	0.351	690.3	12.65	-15.15	27.8	9.65	-7.95	9.65	-7.95	1765.2	443.9	7.7	101.8	1120	42.3	1120	42.3
GF04015570S	10714	215	58.0563	26.3355	Europe	4184	1	5.7	9.8	121.2	5.25	6.4	0.219	786.4	20.65	-8.45	29.1	15.55	-0.55	15.55	-4.55	815.4	99.4	37.7	28.1	280.5	128.9	280.5	166.7
GF04008374S	7544	51	35.9583	138.8	Asia	15602	1	5.3	6.2	79.4	6.35	8.5	0.258	837.8	21.35	-11.55	32.9	16.85	-4.45	16.85	-4.45	1907	333.2	37.7	64.5	913	135	913	135
GF05006895S	73	206	42.8833	-0.416667	Europe	15869	5	5.9	6.6	116.4	7.85	8.2	0.349	558.6	20.65	-2.95	23.6	4.85	15.35	15.35	1.25	1612.3	185.9	90.1	23.4	526.3	285.6	285.6	446.4
GF04001192S	4960	207	47.44	11.06	Europe	71063	5	5.3	10.3	105.9	1.05	10.1	0.346	683.6	14.85	-14.25	29.1	9.65	-7.85	9.65	-7.85	1754.5	241.2	83.8	37.3	698.1	286	698.1	286
GF04012269S	4413	125	24.53	101.02	Asia	548790	1	5.6	5.3	72.9	12.25	10.3	0.482	401.6	20.25	-1.05	21.3	16.55	6.55	16.55	6.55	1403.6	276.3	20.4	77.9	749.7	73.1	749.7	73.1
GF04012637S	4366	125	27.12	100.17	Asia	284673	1.0101	6.9	5.4	93.6	1.25	9.8	0.351	690.3	12.65	-15.15	27.8	9.65	-7.95	9.65	-7.95	1765.2	443.9	7.7	101.8	1120	42.3	1120	42.3
GF05013145S	11818	270	-1.7019	30.6786	Africa	4643	0	5.9	2.7	30.2	20.65	9.2	0.856	35.9	26.35	15.65	10.7	20.65	21.05	21.05	20.25	955.6	137.1	10.3	51.2	356.6	60.8	60.8	321.2
GF04018782S	1281	263	60.2948	-114.103	North America	12338	5	6.7	2.9	90.1	-1.75	9.1	0.191	1380.7	22.85	-24.65	47.5	15.55	-10.25	15.55	-19.85	392.2	63.1	14.2	50.8	169.9	45.9	169.9	54.2
GF04011650S	4411	125	24.533	101.016	Asia	43955	1	5.6	5	69.4	12.45	10.2	0.482	402.2	20.35	-0.85	21.2	16.75	6.65	16.75	6.65	1378.9	273.3	20	78.1	738.9	71.9	738.9	71.9
GF04011375S	4366	125	27.12	100.17	Asia	874930	1.0101	6.9	5.4	93.6	1.25	9.8	0.351	690.3	12.65	-15.15	27.8	9.65	-7.95	9.65	-7.95	1765.2	443.9	7.7	101.8	1120	42.3	1120	42.3
GF04010528S	4366	125	27.12	100.17	Asia	323387	1.0101	6.9	5.4	93.6	1.25	9.8	0.351	690.3	12.65	-15.15	27.8	9.65	-7.95	9.65	-7.95	1765.2	443.9	7.7	101.8	1120	42.3	1120	42.3
GF04010190S	4473	124	21.61	101.57	Asia	337920	4	5	3.2	42.2	22.05	9.4	0.493	326.9	29.75	10.65	19.1	25.25	17.25	25.25	17.25	1887.7	391.9	22.8	81	1030.3	80.7	889.7	80.7
GF05004990S	5255	304	28.23	113.18	Asia	27000	0	6.3	2.2	25.4	18.25	7.9	0.253	820.5	32.95	1.85	31.1	22.55	13.65	28.45	7.35	1773.6	261	58.2	43.4	733.9	256.3	557.9	277.3
GF04010488S	4366	125	27.12	100.17	Asia	879153	1.0101	6.9	5.4	93.6	1.25	9.8	0.351	690.3	12.65	-15.15	27.8	9.65	-7.95	9.65	-7.95	1765.2	443.9	7.7	101.8	1120	42.3	1120	42.3
GF01008338S	13549	216	46.0933	9.63437	Europe	490735	5	5.9	7.6	88.1	2.15	9.5	0.316	712.6	15.95	-13.95	29.9	9.35	-5.75	11.15	-7.35	2108.1	259.5	59	38	709.1	241.1	669.1	252.4
GF01013818S	11651	210	67.7667	29.5833	Europe	2872	5	4.7	9.6	209.9	-0.35	5.8	0.186	906	16.55	-14.75	31.3	11.75	-6.85	11.75	-11.75	755.7	99.1	39	32	277.6	122.1	277.6	136.4
GF03007584S	4973	216	43.08	11.22	Europe	56854	5	6.5	4.9	76.7	13.05	9.8	0.349	642.7	28.55	0.55	28	13.85	21.65	21.65	5.15	875.1	111.1	33.2	32.1	316.8	138.3	138.3	199.6
GF04005070S	13875	308	29.6497	94.4269	Asia	27797	1.0101	6.1	5.7	66	2.25	8.9	0.284	744.9	14.75	-16.65	31.4	11.05	-7.05	11.05	-7.85	817.6	167.1	2.9	86.8	445.7	12.8	445.7	13.1
GF05011710S	5498	299	40.0342	115.461	Asia	69600	1	6.7	5	71.8	0.95	10.6	0.261	1069.3	19.15	-21.35	40.5	14.05	-13.45	14.05	-13.45	775.2	212.1	3.5	102	493.8	14.2	493.8	14.2
GF03007714S	5033	212	57.6214	11.9304	Europe	177398	0	5.5	6.1	107.2	7.95	5.6	0.243	616.8	20.45	-2.65	23.1	12.55	6.75	16.05	0.45	892.3	100.2	48.6	20.8	268.4	162.1	249	218.4
GF04012134S	4366	125	27.12	100.17	Asia	201392	1.0101	6.9	5.4	93.6	1.25	9.8	0.351	690.3	12.65	-15.15	27.8	9.65	-7.95	9.65	-7.95	1765.2	443.9	7.7	101.8	1120	42.3	1120	42.3
GF05024822S	1622	64	66.9	-135.233	North America	158994	5	5.4	5.3	131.5	-7.25	7.9	0.163	1488.8	19.85	-28.55	48.4	9.85	-24.65	12.65	-24.65	662.9	113.1	29.1	50.9	281.3	89.2	269.3	89.2
GF01014713S	7884	309	39.8844	141.171	Asia	1664	1	5.2	7.1	92.2	9.95	8	0.225	891.4	26.35	-9.25	35.6	21.15	-1.45	21.15	-1.45	1409.5	194.8	60.7	38	566.3	210.5	566.3	210.5
GF04012069S	4411	125	24.533	101.016	Asia	50584	1	5.6	5	69.4	12.45	10.2	0.482	402.2	20.35	-0.85	21.2	16.75	6.65	16.75	6.65	1378.9	273.3	20	78.1	738.9	71.9	738.9	71.9
GF05001315V	13940	124	18.57	98.48	Asia	11718	4	5.6	4.5	66.6	12.75	9.6	0.5	255.6	21.25	2.15	19.1	14.45	8.85	15.15	8.85	1619.5	270.7	8.6	74.1	728	45.8	617.5	45.8
GF02000761S	13129	209	55.1432	8.89773	Europe	26539	0.5	5.3	4.6	88.4	8.65	5.2	0.257	551.1	19.65	-0.45	20.1	13.25	7.25	15.75	1.85	898.5	111	39.4	25.1	294.6	157.5	236.2	214.5
GF01005338S	1644	295	68.6167	-149.533	North America	89702	20	5.5	13.2	380.5	-10.05	6.9	0.163	1309.2	14.35	-27.85	42.2	8.35	-19.75	8.35	-24.05	485.5	109.1	11.4	84.9	286.4	42	286.4	53.8
GF04013855S	4365	125	27.167	100.167	Asia	19015	1.0101	6.8	5.6	97	0.75	9.6	0.344	700.8	12.15	-15.75	27.9	9.25	-7.25	9.25	-8.55	1685.9	425.2	7.3	101.7	1070.3	40.8	1070.3	41.1
GF04009494S	4366	125	27.12	100.17	Asia	1226647	1.0101	6.9	5.4	93.6	1.25	9.8	0.351	690.3	12.65	-15.15	27.8	9.65	-7.95	9.65	-7.95	1765.2	443.9	7.7	101.8	1120	42.3	1120	42.3
GF01014688S	11745	243	-18.3284	30.0195	Africa	3597	1	6.2	1.4	17.3	21.05	11.9	0.559	280.5	30.65	9.45	21.2	22.85	16.95	23.75	16.95	727.1	176.4	0.5	108	482.2	3	286.1	3
GF05005490S	4417	123	22.56	101.18	Asia	59962	4	5.3	3.3	47.1	19.05	9.3	0.484	333	26.85	7.55	19.3	22.25	14.15	22.25	14.15	1908.9	432	19.9	84.3	1075.4	71.4	1075.4	71.4
GF04009371S	4366	125	27.12	100.17	Asia	900239	1.0101	6.9	5.4	93.6	1.25	9.8	0.351	690.3	12.65	-15.15	27.8	9.65	-7.95	9.65	-7.95	1765.2	443.9	7.7	101.8	1120	42.3	1120	42.3
GF04009654S	4473	124	21.61	101.57	Asia	321508	4	5	3.2	42.2	22.05	9.4	0.493	326.9	29.75	10.65	19.1	25.25	17.25	25.25	17.25	1887.7	391.9	22.8	81	1030.3	80.7	889.7	80.7
GF04011022S	4365	125	27.167	100.167	Asia	72665	1.0101	6.8	5.6	97	0.75	9.6	0.344	700.8	12.15	-15.75	27.9	9.25	-7.25	9.25	-8.55	1685.9	425.2	7.3	101.7	1070.3	40.8	1070.3	41.1
GF05032089S	2176	211	54.9216	-4.63092	Europe	5425	5	4.9	10.7	220	9.55	4.1	0.303	345.8	16.25	2.75	13.5	8.05	10.45	14.05	5.45	1464.8	173.9	82.9	24.6	485.8	261.5	336.4	408.1
GF01007810S	3892	206	42.6369	0.0767043	Europe	103462	5	6	6.6	120.4	1.75	9.2	0.351	618.7	15.75	-10.35	26.1	-1.75	-4.75	10.15	-5.65	1629.2	172.3	83.9	22.8	514.5	312	330.4	381.6
GF05031980S	9565	208	49.6065	21.4375	Europe	7634	1	6	8.4	49	8.25	7.5	0.264	761.1	22.35	-6.05	28.4	16.35	-0.35	17.75	-1.95	801.9	110.7	39.2	39.4	316.2	123.4	308	125.9
GF04020543S	5295	297	22.0244	113.71	Asia	25434	0	5.2	3.5	46.9	22.95	2	0.144	416.2	28.65	14.85	13.8	27.65	18.65	27.65	17.15	1986.1	357.3	21.8	75	992.4	99.5	992.4	102.3
GF01013738S	7014	207	48.7766	13.8552	Europe	3070	5	4.8	11.1	123.7	4.05	7.7	0.304	634	16.85	-8.45	25.3	12.15	-0.75	12.15	-4.05	1393.2	157.3	79.5	17.7	428.6	298.2	428.6	347.1
GF03000722S	13020	216	46.5692	8.37415	Europe	44742	0	5.6	8.5	134	1.15	7.9	0.289	687.5	15.05	-12.15	27.2	7.85	-6.45	10.05	-7.55	2257.6	229.9	142.9	11.8	618.9	475.6	591	479.4
GF01000350S	3009	97	42.5084	-72.2079	North America	115039	1	4.5	12.5	228	8.75	9.2	0.255	911	26.55	-9.55	36.1	20.45	-2.15	20.45	-3.05	1174	109.2	84.5	7.8	313.5	263.1	313.5	263.3
GF01016386S	1607	225	54.35	-122.61	North America	12869	0	5.4	7	24.4	3.75	9.7	0.28	889.3	21.85	-12.85	34.7	3.55	-1.05	14.95	-7.95	851.7	94.4	47.3	21.4	258	146	229.4	207.9
GF05031500S	8824	207	43.6042	16.4954	Europe	3638	3.5	7.6	3.9	43.9	13.55	6.5	0.271	631.9	25.75	1.65	24.1	10.25	21.85	21.85	5.65	1129.5	163.5	33.3	35.7	416.4	161.5	161.5	332.5
GF03007449S	1809	214	37.0194	-2.97163	Europe	110755	5	6.9	3.7	45.1	12.45	11.1	0.373	646.1	28.15	-1.45	29.6	5.65	21.35	21.35	4.75	593.7	98.6	4.8	54.4	249.4	38.5	38.5	224.7
GF04013567S	4473	124	21.61	101.57	Asia	51364	4	5	3.2	42.2	22.05	9.4	0.493	326.9	29.75	10.65	19.1	25.25	17.25	25.25	17.25	1887.7	391.9	22.8	81	1030.3	80.7	889.7	80.7
GF03001775S	12853	227	60.55	7.41667	Europe	1493	0	5.5	8.66667	206.2	-3.75	5.2	0.221	632.2	8.45	-15.15	23.6	-3.95	-1.05	5.15	-10.95	2584.4	290.1	118.9	26.1	801.4	397.7	584.4	757.5
GF05026346S	12647	216	45.13	5.93	Europe	14322	5	5.8	7	109.3	-0.75	9.7	0.35	664.7	13.15	-14.55	27.7	0.15	-5.55	7.85	-9.25	1961.9	191.7	130.8	10.2	537.4	438.8	462.6	468.3
GF01016872S	3740	205	49.08	-89.38	North America	5506	1	5.3	4.4	38.8	2.05	9.2	0.211	1167.2	23.45	-19.95	43.4	16.45	-11.55	16.45	-13.75	775.3	102.9	27	37.5	282.8	101.9	282.8	108.5
GF01014837S	10948	215	58.3656	26.6269	Europe	3244	1	6.2	10.8	110.3	5.85	6.4	0.215	805.1	21.45	-8.15	29.6	16.35	-0.15	16.35	-4.25	695	90.3	29.8	32.5	250.7	102.7	250.7	131.6
GF01012491S	3659	272	30.75	-84	North America	47639	5	5.3	4.3	42	19.25	10.1	0.39	599.2	32.05	6.25	25.8	26.55	15.55	26.55	11.25	1456	166.8	77.4	26.7	488.2	274.8	488.2	354.3
GF01016738S	1607	225	54.35	-122.61	North America	11848	0	5.4	7	24.4	3.75	9.7	0.28	889.3	21.85	-12.85	34.7	3.55	-1.05	14.95	-7.95	851.7	94.4	47.3	21.4	258	146	229.4	207.9
GF03009563S	4632	302	36.17	103.27	Asia	39440	0	8.1	3	26.5	10.85	12.5	0.321	941.2	28.95	-10.15	39.1	22.45	-0.75	22.45	-1.75	266	59.3	1.2	89.5	147.9	5.5	147.9	5.7
GF04009770S	4366	125	27.12	100.17	Asia	524466	1.0101	6.9	5.4	93.6	1.25	9.8	0.351	690.3	12.65	-15.15	27.8	9.65	-7.95	9.65	-7.95	1765.2	443.9	7.7	101.8	1120	42.3	1120	42.3
GF03000668S	10881	215	58.3698	26.556	Europe	62840	1	6.4	10.5	83.7	5.85	6.5	0.216	808.7	21.55	-8.25	29.8	16.45	-0.05	16.45	-4.25	692.1	89.7	29.6	32.2	248.6	102.6	248.6	132
GF04012433S	4366	125	27.12	100.17	Asia	542350	1.0101	6.9	5.4	93.6	1.25	9.8	0.351	690.3	12.65	-15.15	27.8	9.65	-7.95	9.65	-7.95	1765.2	443.9	7.7	101.8	1120	42.3	1120	42.3
GF04019472S	6144	303	30.3482	119.432	Asia	64012	1	5.3	4.8	65.9	11.25	8.2	0.282	723.8	25.45	-3.55	29	20.45	3.45	20.45	1.85	2315.3	397.4	67.7	48.8	994	284	994	294.9
GF04009501S	4366	125	27.12	100.17	Asia	632916	1.0101	6.9	5.4	93.6	1.25	9.8	0.351	690.3	12.65	-15.15	27.8	9.65	-7.95	9.65	-7.95	1765.2	443.9	7.7	101.8	1120	42.3	1120	42.3
GF01012220S	10166	215	61.51	24.17	Europe	5696	5	4.6	11.9	229	4.35	5.2	0.176	811.5	19.85	-9.45	29.3	15.05	-2.15	15.05	-5.85	706.8	91.3	33.8	32.1	251.2	106.3	251.2	140.4
GF05021735S	4849	298	35.156	108.768	Asia	156093	1	7.7	3	35.5	11.95	9.3	0.271	907.4	27.85	-6.25	34.1	21.55	-0.25	23.15	-0.25	628.1	133.8	5.6	82.2	353.2	22.8	327.3	22.8
GF02000803S	13079	209	57.0644	8.64247	Europe	8849	0	5.3	5.6	97.2	8.85	2.9	0.175	489.3	17.75	1.15	16.6	10.25	9.95	15.25	3.05	881.1	115	41.1	27.7	301.4	154.7	232	200.3
GF01016849S	1491	261	50.85	-120.42	North America	7464	5	6.2	4.5	40.4	4.05	10.2	0.302	821.6	22.65	-10.95	33.6	12.55	-0.75	14.75	-6.35	608.2	76.8	31.2	24	196.6	103.1	185.8	132.4
GF04009204S	4365	125	27.167	100.167	Asia	26338	1.0101	6.8	5.6	97	0.75	9.6	0.344	700.8	12.15	-15.75	27.9	9.25	-7.25	9.25	-8.55	1685.9	425.2	7.3	101.7	1070.3	40.8	1070.3	41.1
GF03000748S	13031	216	46.5696	8.3766	Europe	82257	0	5.5	9.2	146.4	1.55	7.9	0.289	688.6	15.45	-11.75	27.2	8.25	-6.05	10.45	-7.15	2312.8	235.1	146.5	11.8	634.6	487.2	607	491
GF04005342S	8867	212	49.2744	16.6497	Europe	1126	0	5.2	6.3	52.3	8.65	7.7	0.273	739.1	23.35	-4.85	28.2	18.05	0.55	18.05	-0.95	586.5	78.9	27.5	37.3	225	93.9	225	94.9
GF03004606S	4300	216	46.4057	10.584	Europe	211730	0	6.5	5.5	71.1	-3.05	9.9	0.309	785.4	12.05	-19.95	32	6.85	-11.75	6.85	-13.45	1587.7	211.3	51.9	40	591.2	188.7	591.2	191.3
GF05006294S	4183	216	47.6672	10.3961	Europe	21121	0	6	7.9	105	6.65	8.8	0.328	657.6	19.85	-6.95	26.8	15.05	2.25	15.05	-1.85	1719.6	207.5	103.2	22.9	581.8	345.8	581.8	356.4
GF04012781S	4365	125	27.167	100.167	Asia	9350	1.0101	6.8	5.6	97	0.75	9.6	0.344	700.8	12.15	-15.75	27.9	9.25	-7.25	9.25	-8.55	1685.9	425.2	7.3	101.7	1070.3	40.8	1070.3	41.1
GF01013495S	4994	207	46.5878	11.4347	Europe	128751	5	5.7	6.5	66.5	2.85	10.7	0.336	722.3	17.55	-14.25	31.8	10.25	-6.85	11.95	-6.85	1057.7	130.6	38.1	37.8	384.9	133.2	380.9	133.2
GF01000328S	3009	97	42.5084	-72.2079	North America	24008	1	4.5	12.5	228	8.75	9.2	0.255	911	26.55	-9.55	36.1	20.45	-2.15	20.45	-3.05	1174	109.2	84.5	7.8	313.5	263.1	313.5	263.3
GF01014942S	11364	215	58.2833	27.3248	Europe	5213	1	5.5	11.1	126.8	6.05	5	0.174	825.9	21.25	-7.65	28.9	16.95	-0.25	16.95	-4.15	703.4	94.8	31	34.1	262	102.8	262	130.9
GF01019520S	4729	298	37.4555	105.642	Asia	16432	0	8.3	1.7	10.7	11.55	12.8	0.303	1041.1	31.15	-11.05	42.2	24.35	-2.55	24.35	-2.55	193.9	43.8	0.9	90.2	112.3	5	112.3	5
GF01002940S	9106	210	66.1376	17.7149	Europe	787	5	4.7	9.45	207.4	0.85	5.6	0.187	868.6	16.45	-13.75	30.2	12.45	-5.25	12.45	-9.95	831.8	134	36.8	39.1	327.8	126.8	327.8	151.2
GF01005871S	1447	221	37.9175	-119.274	North America	48548	10	5.3	4.5	80.3	-0.05	10.9	0.337	775.1	19.15	-13.25	32.4	-8.75	10.45	10.65	-8.75	1439.5	252.1	32.7	69.6	708.5	101.7	108	708.5
GF04004964S	13875	308	29.6497	94.4269	Asia	38694	1.0101	6.1	5.7	66	2.25	8.9	0.284	744.9	14.75	-16.65	31.4	11.05	-7.05	11.05	-7.85	817.6	167.1	2.9	86.8	445.7	12.8	445.7	13.1
GF04012364S	4366	125	27.12	100.17	Asia	1091391	1.0101	6.9	5.4	93.6	1.25	9.8	0.351	690.3	12.65	-15.15	27.8	9.65	-7.95	9.65	-7.95	1765.2	443.9	7.7	101.8	1120	42.3	1120	42.3
GF04015642S	9824	215	58.4745	22.8236	Europe	3397	1	6	9	104.6	6.85	5.1	0.192	717.2	20.85	-5.45	26.3	16.45	0.35	16.45	-1.75	603.1	69.8	31.1	26.6	194.9	98.6	194.9	113.2
GF04013817S	4413	125	24.53	101.02	Asia	5166	1	5.6	5.3	72.9	12.25	10.3	0.482	401.6	20.25	-1.05	21.3	16.55	6.55	16.55	6.55	1403.6	276.3	20.4	77.9	749.7	73.1	749.7	73.1
GF01016240S	6415	301	43.2057	120.558	Asia	12356	0	7.9	2.8	12.8	8.15	11.3	0.24	1297.4	29.75	-17.25	47	23.85	-9.35	23.85	-9.35	338.3	97.2	1.5	106.4	225.5	6.1	225.5	6.1
GF04009405S	4366	125	27.12	100.17	Asia	1665088	1.0101	6.9	5.4	93.6	1.25	9.8	0.351	690.3	12.65	-15.15	27.8	9.65	-7.95	9.65	-7.95	1765.2	443.9	7.7	101.8	1120	42.3	1120	42.3
GF01017778S	7692	208	60.95	14.21	Europe	508	5	4.6	9.2	189.1	3.65	6.4	0.23	749.8	18.65	-9.15	27.8	13.65	-1.85	13.65	-5.75	886.7	111	39.6	32.5	325.7	138.8	325.7	150.4
GF05026273S	12646	216	45.12	5.92	Europe	16985	5	5.8	7.6	107.8	2.35	9.6	0.346	672.6	16.35	-11.55	27.9	3.15	-2.45	11.05	-6.25	1856.5	182.5	123.7	10.4	510.7	415.5	434.4	444.5
GF02006729S	5876	303	29.126	117.91	Asia	4345	1	5.1	2.4	37	17.85	8	0.26	799.4	32.35	1.55	30.8	21.85	13.65	27.65	7.25	1989.8	371.4	52	57.1	894.9	210.5	737.8	275.4
GF01012645S	7576	51	35.9174	138.818	Asia	16817	1	5.4	6.3	74.5	7.95	8.6	0.26	834.6	22.95	-10.05	33	18.45	-2.75	18.45	-2.75	1959.1	335.2	42.9	61.8	914.9	150.1	914.9	150.1
GF01005012S	2771	280	-54.68	-69.38	South America	8392	1	5.9	11.2	208.2	3.25	4	0.323	274.8	9.15	-3.35	12.5	5.25	0.45	6.75	-0.35	2485	257.1	171.2	10.9	689.4	554.5	646.1	572.8
GF05000552V	11446	215	59.07	27.44	Europe	2462	5	5	11.8	166.5	5.65	4.9	0.17	834.6	21.05	-8.05	29.1	16.75	-1.05	16.75	-4.55	733.6	99.4	30.6	35.9	271.8	103.1	271.8	132.5
GF04016224S	11213	215	58.1628	27.0428	Europe	9148	0	5.5	11.5	117.7	5.75	6.5	0.217	810.1	21.55	-8.25	29.8	16.35	-0.15	16.35	-4.45	708.8	93.1	32.6	32.8	261.3	106.6	261.3	133.4
GF04012459S	4366	125	27.12	100.17	Asia	713642	1.0101	6.9	5.4	93.6	1.25	9.8	0.351	690.3	12.65	-15.15	27.8	9.65	-7.95	9.65	-7.95	1765.2	443.9	7.7	101.8	1120	42.3	1120	42.3
GF04009166S	4366	125	27.12	100.17	Asia	693144	1.0101	6.9	5.4	93.6	1.25	9.8	0.351	690.3	12.65	-15.15	27.8	9.65	-7.95	9.65	-7.95	1765.2	443.9	7.7	101.8	1120	42.3	1120	42.3
GF01005471S	1937	211	52.9057	-3.26525	Europe	126590	0	5.1	7.4	162.6	7.75	6.2	0.352	405.4	17.15	-0.45	17.6	5.75	11.65	13.15	2.95	1496.6	170	94.1	22.9	493.5	285.3	291.8	445.9
GF05006541S	9498	210	64.2806	20.4909	Europe	43573	5	4.4	9.6	233.1	2.55	6.4	0.215	835.5	18.85	-11.05	29.9	12.25	-3.55	13.75	-7.75	850.6	103.7	38.1	28.6	286.4	139.7	275.6	178.3
GF01004599S	12580	216	51.2361	5.26389	Europe	602	1	5	3.7	46.8	10.35	7.1	0.323	551	22.45	0.45	22	4.45	6.45	17.55	3.35	867.6	83.4	49.6	11.8	240	186.3	226.7	225.6
GF01004505S	12580	216	51.2361	5.26389	Europe	1269	1	5	3.7	46.8	10.35	7.1	0.323	551	22.45	0.45	22	4.45	6.45	17.55	3.35	867.6	83.4	49.6	11.8	240	186.3	226.7	225.6
GF01016051S	2764	280	-54.3753	-68.8077	South America	71311	1	6	11.8	204.5	0.55	5.1	0.373	286.8	7.15	-6.65	13.8	0.95	0.25	4.15	-3.25	1396.1	141.6	92.5	11.2	377.2	309.3	368.9	340.7
GF04003051S	5178	297	23.1667	112.167	Asia	54492	0	5.3	3.6	39.7	21.95	7.2	0.329	546.9	30.95	9.15	21.8	27.25	15.95	28.25	14.35	1545.8	248.5	29.3	60.4	696	118.8	638.6	151.2
GF05019875S	8414	207	47.36	15.05	Europe	52396	5	5.4	7.7	82.3	6.95	9.2	0.314	724.7	21.45	-7.95	29.4	16.05	-2.65	16.05	-2.65	918.2	129	41	41.4	373.9	131.3	373.9	131.3
GF01002269S	7466	193	-31.5439	138.595	Australia	71519	0	6.7	3.1	40	15.95	11.2	0.41	578.2	30.45	3.15	27.3	8.45	20.05	23.35	8.45	373	43.9	17.7	24.2	122.4	68.8	85.8	122.4
GF04013308S	4365	125	27.167	100.167	Asia	26465	1.0101	6.8	5.6	97	0.75	9.6	0.344	700.8	12.15	-15.75	27.9	9.25	-7.25	9.25	-8.55	1685.9	425.2	7.3	101.7	1070.3	40.8	1070.3	41.1
GF02006420S	5869	303	29.125	117.909	Asia	2620	1	5.2	2.2	31.1	17.85	8	0.26	799.4	32.35	1.55	30.8	21.85	13.65	27.65	7.25	1989.8	371.4	52	57.1	894.9	210.5	737.8	275.4
GF01004969S	5750	303	35.0382	117.036	Asia	49280	0	7.7	1	8.4	14.55	9.4	0.267	950.8	30.55	-4.45	35	26.25	1.65	26.25	1.65	743.8	195.5	10.9	93.7	454.9	38	454.9	38
GF04009053S	4473	124	21.61	101.57	Asia	636377	4	5	3.2	42.2	22.05	9.4	0.493	326.9	29.75	10.65	19.1	25.25	17.25	25.25	17.25	1887.7	391.9	22.8	81	1030.3	80.7	889.7	80.7
GF01019540S	13261	235	43.9428	87.3508	Asia	12758	0	8.1	2.3	26.9	8.15	11.9	0.257	1339.8	30.85	-15.55	46.4	22.25	-10.45	24.05	-10.45	245	32.1	9	37.4	90.4	32.5	81.6	32.5
GF01012011S	2069	214	40.85	-3.99	Europe	3343	5	5.9	6.6	107.8	8.25	9.6	0.346	640.4	23.75	-3.85	27.6	4.45	16.85	17.15	0.75	864.2	110.5	21.6	41.3	321.3	96.1	103	256.2
GF01005944S	7073	212	53.057	13.8854	Europe	3434	0	5	7.7	69.8	8.75	6.7	0.272	657.1	22.45	-2.35	24.8	17.35	4.15	17.35	0.45	589.8	64.8	34.6	20.6	191	116.7	191	128.5
GF01016583S	1620	226	52.32	-126.31	North America	6654	0	6	6.6	77.3	-3.65	8.1	0.288	664.1	11.75	-16.35	28.1	-8.85	2.65	5.05	-11.65	2600.8	405.1	89.3	50.1	1095.6	307.5	311.7	822.1
GF04016416S	11084	215	58.1889	26.8032	Europe	4301	1	5.8	10.8	108.2	5.85	6.5	0.218	805.8	21.45	-8.15	29.6	16.35	-0.15	16.35	-4.35	682.5	88.1	30.8	32	247.1	102.7	247.1	129.4
GF04011889S	4413	125	24.53	101.02	Asia	676335	1	5.6	5.3	72.9	12.25	10.3	0.482	401.6	20.25	-1.05	21.3	16.55	6.55	16.55	6.55	1403.6	276.3	20.4	77.9	749.7	73.1	749.7	73.1
GF04016286S	11373	215	59.224	27.326	Europe	1804	1	5.8	11	130.4	5.55	5.9	0.198	811.1	21.25	-8.35	29.6	16.25	-0.75	16.25	-4.55	720.8	99.1	31.6	36.2	272.2	103.1	272.2	127.4
GF01004687S	12580	216	51.2361	5.26389	Europe	1021	1	5	3.7	46.8	10.35	7.1	0.323	551	22.45	0.45	22	4.45	6.45	17.55	3.35	867.6	83.4	49.6	11.8	240	186.3	226.7	225.6
GF04019373S	5947	303	29.2583	118.144	Asia	25936	1	4.7	4.4	64.2	15.05	7.9	0.273	742.5	28.75	-0.25	29	18.85	11.15	24.25	5.25	2707.6	497.7	70.9	56.4	1210.4	290.5	989.1	379.3
GF01016412S	3819	1	31.11	-95.15	North America	8424	5	5.2	2.8	39.5	19.45	9.8	0.348	666.3	34.05	5.95	28.1	15.05	27.15	27.65	10.55	1300.5	135.4	82	15.9	370.3	268.4	308.7	322.4
GF04000134S	6830	212	56.7009	13.1109	Europe	11979	1	4.4	5.2	140.5	6.95	6.7	0.275	630.8	20.35	-4.05	24.4	11.45	6.05	15.25	-0.85	1196.8	128.7	58	21.1	358.2	212.3	339.6	294.8
GF05005977S	4188	209	51.7714	10.3991	Europe	80738	5	4.7	6.4	141	6.95	6.9	0.289	605.9	19.75	-3.95	23.7	0.65	2.45	14.75	-0.75	1477.2	150.3	88.2	14.4	437.8	325.4	375.1	403.3
GF01001104S	5548	40	-32.5529	116.045	Australia	55329	5	6.4	2.2	69.5	16.45	10.6	0.454	437.6	30.05	6.75	23.3	11.15	22.05	22.25	11.15	1108.8	218.4	13.9	80.7	597.5	44.9	60.3	597.5
GF01019446S	6593	301	41.85	124.9	Asia	31956	1	6	4.9	69.3	4.45	11.4	0.239	1240.5	24.45	-23.25	47.7	19.55	-12.55	19.55	-12.55	1010.3	261	9.9	96.8	633.1	36.4	633.1	36.4
GF05005896S	13507	209	51.6917	9.52867	Europe	39289	5	5	6.1	102.6	8.35	6.9	0.296	595.6	21.05	-2.15	23.2	1.95	4.15	16.05	0.75	1063.2	103.8	61.8	12.9	301.5	227.5	282.5	279.2
GF04013750S	4365	125	27.167	100.167	Asia	53735	1.0101	6.8	5.6	97	0.75	9.6	0.344	700.8	12.15	-15.75	27.9	9.25	-7.25	9.25	-8.55	1685.9	425.2	7.3	101.7	1070.3	40.8	1070.3	41.1
GF04011325S	4413	125	24.53	101.02	Asia	78154	1	5.6	5.3	72.9	12.25	10.3	0.482	401.6	20.25	-1.05	21.3	16.55	6.55	16.55	6.55	1403.6	276.3	20.4	77.9	749.7	73.1	749.7	73.1
GF01002234S	8621	192	-33.6208	150.736	Australia	62393	0	5.7	2.3	31.2	17.25	10.4	0.463	411.4	28.45	5.95	22.5	21.95	12.85	22.25	11.65	917.6	135.3	41.2	34.2	334.4	136	320.2	150.2
GF01000814S	7895	310	-13.7701	141.89	Australia	64045	2	5.8	1.1	16.1	27.05	10.2	0.606	150	36.15	19.35	16.8	27.35	25.65	28.95	24.85	1861.3	490.1	1.7	119.7	1323.1	5.5	438.6	6.7
GF01019141S	13325	16	31.5222	89.7547	Asia	66690	1	7.7	2.1	25.8	0.45	13.1	0.403	710.3	14.65	-17.95	32.6	8.55	-8.65	9.45	-8.65	336.7	88.3	2.2	114	230.8	7.9	225.9	7.9
GF04018211S	5711	296	28.25	116.917	Asia	38089	0	5.1	1	12.3	19.15	8.1	0.26	809	33.65	2.55	31.1	23.25	14.75	29.05	8.35	1948.9	367.5	57.7	57.6	901.1	207.5	673.6	283.9
GF04013488S	4411	125	24.533	101.016	Asia	15045	1	5.6	5	69.4	12.45	10.2	0.482	402.2	20.35	-0.85	21.2	16.75	6.65	16.75	6.65	1378.9	273.3	20	78.1	738.9	71.9	738.9	71.9
GF04012817S	4413	125	24.53	101.02	Asia	105370	1	5.6	5.3	72.9	12.25	10.3	0.482	401.6	20.25	-1.05	21.3	16.55	6.55	16.55	6.55	1403.6	276.3	20.4	77.9	749.7	73.1	749.7	73.1
GF05000314V	2392	311	67.03	-50.68	North America	8804	20	5.9	6.9	152.4	-5.65	7.6	0.187	1154.4	15.25	-25.55	40.8	7.45	-19.45	9.65	-19.45	256.9	48.4	6.9	59.3	122.9	26.6	115.1	26.6
GF05028241S	13663	216	46.77	9.87	Europe	704	0	5.1	9.9	95.1	-0.25	10	0.329	723.6	14.25	-16.05	30.3	8.75	-5.15	8.75	-9.85	1627.6	215.5	87.7	32.4	614.7	287.3	614.7	291.2
GF04017083S	11276	215	57.5838	27.214	Europe	818	1	5.4	11.2	139.2	5.25	6.4	0.217	807.8	20.95	-8.65	29.6	15.75	-0.55	15.75	-4.95	761.8	93.1	34.6	30.1	273.1	117.5	273.1	149.5
GF04009583S	4413	125	24.53	101.02	Asia	1071096	1	5.6	5.3	72.9	12.25	10.3	0.482	401.6	20.25	-1.05	21.3	16.55	6.55	16.55	6.55	1403.6	276.3	20.4	77.9	749.7	73.1	749.7	73.1
GF04009708S	4473	124	21.61	101.57	Asia	385206	4	5	3.2	42.2	22.05	9.4	0.493	326.9	29.75	10.65	19.1	25.25	17.25	25.25	17.25	1887.7	391.9	22.8	81	1030.3	80.7	889.7	80.7
GF01012124S	6268	29	36.785	12.0423	Europe	217423	0	7.3	3.1	46.9	17.65	1.5	0.11	440.3	25.35	11.35	14	14.45	22.85	23.75	12.55	657	105.2	3.1	72.4	314.3	14	87.2	211.2
GF01014521S	12511	312	-24.951	47.0074	Africa	5519	0	5.4	1.9	59	22.75	5.3	0.474	211.5	28.25	17.15	11.1	25.35	21.05	25.35	19.95	2401.3	304.2	103.3	37.2	898.2	338.7	898.2	400.9
GF04012427S	4366	125	27.12	100.17	Asia	266909	1.0101	6.9	5.4	93.6	1.25	9.8	0.351	690.3	12.65	-15.15	27.8	9.65	-7.95	9.65	-7.95	1765.2	443.9	7.7	101.8	1120	42.3	1120	42.3
GF05005869S	13974	125	28.3093	99.1496	Asia	62557	1.0101	5.9	5.7	91.5	2.35	9	0.289	738.6	14.25	-17.05	31.3	10.65	-5.95	11.15	-7.65	1108.6	231.4	12.1	71	556.7	65	553.5	76.7
GF01004952S	5745	303	35.0052	117	Asia	55325	0	7.7	1.1	8.4	14.55	9.3	0.266	949.4	30.65	-4.45	35.1	26.25	1.75	26.25	1.75	747.3	195.7	11	93.1	455.1	38.5	455.1	38.5
GF04000325S	12351	216	50.8658	4.90409	Europe	27278	0	5.7	5.3	23.7	10.45	7.1	0.325	542.3	22.35	0.45	21.9	17.45	6.45	17.45	3.45	828.8	76.5	49.5	11.4	225.3	177.8	225.3	206.9
GF04000828S	3841	239	39.0833	-96.5833	North America	7874	0	6.6	3.2	43.6	12.65	10.3	0.279	968.5	31.85	-5.15	37	22.55	-0.25	24.95	-0.25	934.6	152.5	18.4	54	401.7	75.7	383.4	75.7
GF04001633S	13508	216	48.4089	9.53238	Europe	37132	1	6.1	6.8	103.6	7.25	7.9	0.316	630.7	20.35	-4.75	25.1	13.85	0.15	15.35	-0.85	991.8	109.6	57.2	21	322.9	191	311.3	202.3
GF04017686S	3788	205	46.6794	-92.52	North America	44868	1	5.4	5.3	61.3	4.85	9.1	0.222	1107.4	25.25	-15.85	41.1	18.45	-10.05	18.45	-10.05	803	112.5	22.1	50	324.2	72.7	324.2	72.7
GF04009602S	4473	124	21.61	101.57	Asia	855643	4	5	3.2	42.2	22.05	9.4	0.493	326.9	29.75	10.65	19.1	25.25	17.25	25.25	17.25	1887.7	391.9	22.8	81	1030.3	80.7	889.7	80.7
GF05018584S	4617	302	29.57	102	Asia	60278	1	5.6	8	89.6	5.65	8.3	0.314	599.9	16.05	-10.45	26.5	12.85	-2.65	12.85	-2.65	2355.3	440.7	13.2	80.5	1244.6	59.9	1244.6	59.9
GF05028342S	13663	216	46.77	9.87	Europe	766	0	5.1	9.9	95.1	-0.25	10	0.329	723.6	14.25	-16.05	30.3	8.75	-5.15	8.75	-9.85	1627.6	215.5	87.7	32.4	614.7	287.3	614.7	291.2
GF04013426S	4413	125	24.53	101.02	Asia	116526	1	5.6	5.3	72.9	12.25	10.3	0.482	401.6	20.25	-1.05	21.3	16.55	6.55	16.55	6.55	1403.6	276.3	20.4	77.9	749.7	73.1	749.7	73.1
GF04013844S	4473	124	21.61	101.57	Asia	50653	4	5	3.2	42.2	22.05	9.4	0.493	326.9	29.75	10.65	19.1	25.25	17.25	25.25	17.25	1887.7	391.9	22.8	81	1030.3	80.7	889.7	80.7
GF03001616S	12853	227	60.55	7.41667	Europe	1751	0	5.5	8.66667	206.2	-3.75	5.2	0.221	632.2	8.45	-15.15	23.6	-3.95	-1.05	5.15	-10.95	2584.4	290.1	118.9	26.1	801.4	397.7	584.4	757.5
GF01001489S	8295	230	-42.3285	147.398	Australia	75067	0	6	3.6	66.4	10.25	8.4	0.469	319.3	20.05	2.25	17.8	7.95	14.25	14.35	6.15	577.8	58.6	36.8	13.2	162.8	122.9	139.7	155.2
GF04000795S	3841	239	39.0833	-96.5833	North America	14639	0	6.6	3.2	43.6	12.65	10.3	0.279	968.5	31.85	-5.15	37	22.55	-0.25	24.95	-0.25	934.6	152.5	18.4	54	401.7	75.7	383.4	75.7
GF01000367S	3241	98	41.3915	-73.956	North America	88705	1	5.3	13.35	142.7	11.25	9	0.259	896	28.55	-6.35	34.9	17.95	0.55	22.65	-0.45	1273.2	120.8	82.6	11	352	268.4	347.3	271.6
GF04015847S	10921	215	58.4176	26.588	Europe	1465	1	5.7	10.9	112.5	5.85	6.5	0.217	807.1	21.55	-8.25	29.8	16.45	-0.15	16.45	-4.25	696.6	91.2	29.6	32.7	252.2	102.6	252.2	131.9
GF01012193S	10166	215	61.51	24.17	Europe	3898	5	4.6	11.9	229	4.35	5.2	0.176	811.5	19.85	-9.45	29.3	15.05	-2.15	15.05	-5.85	706.8	91.3	33.8	32.1	251.2	106.3	251.2	140.4
GF05021313S	6673	218	36.8114	127.533	Asia	23197	0	5.7	4.1	64.1	11.25	9.5	0.266	945.8	27.45	-8.25	35.7	22.45	-1.35	22.95	-1.35	1323.6	332.6	24.8	91.8	789.6	78.7	776.3	78.7
GF04013190S	4473	124	21.61	101.57	Asia	251389	4	5	3.2	42.2	22.05	9.4	0.493	326.9	29.75	10.65	19.1	25.25	17.25	25.25	17.25	1887.7	391.9	22.8	81	1030.3	80.7	889.7	80.7
GF01014674S	12705	257	36.2122	52.8243	Asia	3719	1	6.8	4.1	44.8	15.85	9.6	0.324	722.2	29.15	-0.45	29.6	17.75	22.65	24.65	6.25	781.2	97.9	38.9	29.3	285.2	134.8	139.4	180.1
GF04010636S	4413	125	24.53	101.02	Asia	708207	1	5.6	5.3	72.9	12.25	10.3	0.482	401.6	20.25	-1.05	21.3	16.55	6.55	16.55	6.55	1403.6	276.3	20.4	77.9	749.7	73.1	749.7	73.1
GF01009705S	1666	269	20.1484	-155.787	North America	27494	0	5.8	4.9	51.5	19.15	4.2	0.547	123.8	23.05	15.45	7.6	17.65	20.55	20.65	17.55	1445.3	182.9	65.5	27.8	456.3	267.6	282.8	449.6
GF01016671S	3740	205	49.08	-89.38	North America	13063	1	5.3	4.4	38.8	2.05	9.2	0.211	1167.2	23.45	-19.95	43.4	16.45	-11.55	16.45	-13.75	775.3	102.9	27	37.5	282.8	101.9	282.8	108.5
GF05032043S	11798	210	63.4009	30.4265	Europe	4742	0	4.5	11.6	257.1	2.25	5.5	0.172	939.9	19.65	-12.55	32.2	14.65	-4.65	14.65	-9.75	824.3	100.9	40.6	29.1	289.4	130.2	289.4	161.4
GF04015970S	10922	215	58.3078	26.5901	Europe	5072	1	6.2	11.8	108.5	5.75	6.4	0.216	802.3	21.35	-8.15	29.5	16.25	-0.15	16.25	-4.25	715.5	92.2	30.9	31.8	256	106.8	256	136.9
GF04015213S	9022	212	49.7123	17.0239	Europe	7342	0	5.7	7.2	61.3	8.85	7.7	0.266	763.9	23.45	-5.35	28.8	18.45	4.15	18.45	-1.25	589.4	71.8	28.9	30.3	211.3	102.2	211.3	107
GF05013838S	2428	264	69.2667	-53.45	North America	16074	20	6	8.4	116	-4.75	3.1	0.118	775	7.35	-19.05	26.4	-5.35	-13.95	4.75	-15.55	685.3	91.2	29	37.7	252.8	102	171.8	112.8
GF01006573S	9274	210	68.3544	18.816	Europe	7138	0	5.8	7.9	179.4	0.45	4.9	0.174	790.6	14.95	-13.05	28	10.45	-1.25	11.25	-8.85	743.5	101.7	33.2	30.3	253.9	117.3	239.9	189.2
GF04013101S	4366	125	27.12	100.17	Asia	181650	1.0101	6.9	5.4	93.6	1.25	9.8	0.351	690.3	12.65	-15.15	27.8	9.65	-7.95	9.65	-7.95	1765.2	443.9	7.7	101.8	1120	42.3	1120	42.3
GF02001016S	6024	303	29.6526	119.007	Asia	20588	0	5.7	2.7	44.6	17.45	6.5	0.217	825.8	32.05	1.95	30.1	21.15	13.55	27.65	6.65	1713.1	313.6	48.6	50.9	716.5	200.9	629.2	245
GF04016615S	11496	215	58.1262	27.5259	Europe	694	0	5.36667	11.8	125.1	6.25	5.2	0.178	833.8	21.45	-7.65	29.1	17.15	-0.05	17.15	-4.15	689	91.4	31.4	32.8	254	103.5	254	131.9
GF05013015S	1718	313	28.1269	-17.2586	Europe	5219	0	6.5	7	119.7	16.35	1	0.091	358.6	22.65	11.75	10.9	13.55	21.25	21.45	12.45	456.6	117.1	0.4	95.6	254	3.4	8.7	180.9
GF04009802S	4413	125	24.53	101.02	Asia	545933	1	5.6	5.3	72.9	12.25	10.3	0.482	401.6	20.25	-1.05	21.3	16.55	6.55	16.55	6.55	1403.6	276.3	20.4	77.9	749.7	73.1	749.7	73.1
GF04017252S	11242	215	58.6078	27.1176	Europe	788	1	6.1	10.9	101.8	5.95	5.1	0.177	822.2	21.15	-7.75	28.9	16.85	-0.45	16.85	-4.25	731.2	98.2	31	34.2	268.5	104.6	268.5	135.3
GF01004480S	12584	216	51.1258	5.37278	Europe	503	1	5.1	4.2	40.5	10.35	7.2	0.324	553.4	22.45	0.35	22.1	4.45	6.35	17.55	3.25	871	84.4	50.5	11.5	237.6	190	230.9	226
GF04003200S	6527	75	51.7947	122.084	Asia	65246	5	5.8	12.5	123.5	-3.65	11.4	0.21	1589.8	21.95	-32.55	54.5	15.75	-20.35	15.75	-25.05	648.2	157.7	5.9	97.5	413.9	25	413.9	25.1
GF04008407S	7556	51	35.9436	138.803	Asia	9546	1	5.5	6.5	67.8	7.15	8.5	0.259	838.8	22.15	-10.85	33	17.65	-3.65	17.65	-3.65	1923.9	334.3	39.2	63.8	914.6	139.6	914.6	139.6
GF05020470S	4369	300	38.4083	100.242	Asia	58312	0	7.4	4.4	46.8	-9.75	13	0.312	1042.6	10.35	-31.45	41.8	3.95	-21.45	3.95	-22.75	1053.8	246	5.4	100.1	665.3	22.1	665.3	23.9
GF01017503S	7799	208	63.51	14.75	Europe	694	5	4.9	10.8	217	3.25	6.5	0.227	784.2	18.25	-10.55	28.8	13.65	-2.15	13.65	-6.55	673.6	96	33	34.9	252.8	103.7	252.8	120.4
GF04001752S	13462	216	48.383	9.44543	Europe	47729	1	6	7.1	84	7.45	8	0.317	636.8	20.75	-4.55	25.3	14.15	0.45	15.75	-0.65	909.2	103.3	50.6	22.8	301.9	170.1	289.4	180.5
GF01016482S	1491	261	50.85	-120.42	North America	6833	5	6.2	4.5	40.4	4.05	10.2	0.302	821.6	22.65	-10.95	33.6	12.55	-0.75	14.75	-6.35	608.2	76.8	31.2	24	196.6	103.1	185.8	132.4
GF04010504S	4413	125	24.53	101.02	Asia	706686	1	5.6	5.3	72.9	12.25	10.3	0.482	401.6	20.25	-1.05	21.3	16.55	6.55	16.55	6.55	1403.6	276.3	20.4	77.9	749.7	73.1	749.7	73.1
GF04015366S	10655	215	58.4877	26.2252	Europe	3470	1	6	10.6	137.6	5.85	6.3	0.213	803.6	21.45	-8.15	29.6	16.35	-0.15	16.35	-4.25	704.7	90	30.7	30.4	246.9	107.2	246.9	141.6
GF04003098S	4679	123	23.3205	103.54	Asia	693087	1	5.8	3.4	37.1	16.35	7.8	0.438	406.1	23.35	5.65	17.7	20.95	10.65	20.95	10.65	1416.7	285.5	21.4	74.3	740.6	75.2	740.6	75.2
GF05025993S	12874	216	47.48	7.92	Europe	53541	0	6.2	7	95.7	8.45	8.3	0.329	620	21.55	-3.55	25.1	15.05	4.35	16.55	0.55	1332.6	128.6	90.1	10.9	367.3	287.3	359.9	322.1
GF01016326S	1607	225	54.35	-122.61	North America	9320	0	5.4	7	24.4	3.75	9.7	0.28	889.3	21.85	-12.85	34.7	3.55	-1.05	14.95	-7.95	851.7	94.4	47.3	21.4	258	146	229.4	207.9
GF03006549S	5290	304	28.6667	113.617	Asia	19793	1	6	2.8	31	17.75	8.3	0.261	827.2	32.55	0.85	31.7	22.25	13.05	27.95	6.75	1625.5	253.2	45.9	47.5	678	211.6	578.2	224.5
GF03009343S	6529	75	50.9451	122.086	Asia	28845	5	6	12.9	87	-2.95	11.1	0.21	1545.8	21.85	-30.85	52.7	15.95	-23.65	15.95	-23.65	530.1	137.3	4.4	105.3	359	17.3	359	17.3
GF05000976V	1991	211	57.01	-3.47	Europe	17683	10	4.4	13.7	306	6.45	5.7	0.319	429.1	15.45	-2.45	17.9	4.05	8.25	12.25	1.25	1127.6	127.7	64.2	22.4	351.2	210.5	238.5	313.1
GF04008492S	8475	314	78.24	15.51	Europe	4518	0	6.3	11.5	225.6	-6.55	3.5	0.148	739.3	5.95	-17.85	23.8	-12.85	-4.45	3.55	-14.85	372.6	42.7	14.1	27.7	120.5	53.8	79.4	112.1
GF03008338S	10231	215	61.4	24.48	Europe	1531	5	4.8	12.4	248.6	4.35	5	0.171	820.3	19.85	-9.45	29.3	15.25	-2.15	15.25	-5.95	702.5	92.9	32.6	33	254.1	104.4	254.1	140.3
GF05000115V	5811	40	-34.96	117.44	Australia	6852	0	5.8	3.3	50.5	15.25	6.4	0.45	257.3	23.45	9.15	14.3	12.15	18.25	18.65	12.15	893.7	138	22.3	54.9	392.6	76.1	89.8	392.6
GF01018021S	8478	212	50.7596	15.5203	Europe	5543	1	5.3	7.3	76.1	2.95	6.9	0.292	617.6	15.55	-8.15	23.7	10.95	-1.85	10.95	-4.75	1567.6	189	84.9	20.8	501.9	316.4	501.9	383.1
GF05017452S	1155	275	33.6974	-109.072	North America	138696	1.0101	6.7	5.4	45.4	10.75	13.5	0.434	681.4	27.15	-3.85	31	18.55	14.65	19.45	2.05	525.1	100.5	18.7	58.3	249.3	57.4	209.2	107.3
GF02006389S	5858	303	29.122	117.906	Asia	2832	1	5.2	2.1	29.8	18.25	8	0.258	812.9	32.85	1.75	31.1	22.35	14.05	28.25	7.45	1977.3	368.5	51.8	57	889.1	209.2	731.6	274.2
GF04016912S	10667	215	58.6973	26.2435	Europe	2657	1	5.6	10.4	155.8	5.65	6.3	0.214	801.2	21.15	-8.35	29.5	16.15	-0.45	16.15	-4.45	726.3	94	31.4	31.2	255.9	109.2	255.9	145.2
GF01004640S	12580	216	51.2361	5.26389	Europe	718	1	5	3.7	46.8	10.35	7.1	0.323	551	22.45	0.45	22	4.45	6.45	17.55	3.35	867.6	83.4	49.6	11.8	240	186.3	226.7	225.6
GF04011048S	4473	124	21.61	101.57	Asia	349170	4	5	3.2	42.2	22.05	9.4	0.493	326.9	29.75	10.65	19.1	25.25	17.25	25.25	17.25	1887.7	391.9	22.8	81	1030.3	80.7	889.7	80.7
GF04016861S	9769	215	58.7183	22.5256	Europe	3013	1	5.6	9	129.5	6.75	5.8	0.211	719	21.35	-5.85	27.2	16.35	0.45	16.35	-1.85	616.2	74.7	31.1	26.4	198.2	101.5	198.2	118.7
GF03004968S	3952	206	42.6664	0.836144	Europe	34596	5	5.9	7.5	133.4	2.85	8.8	0.348	602.6	16.05	-9.25	25.3	4.85	-3.65	10.85	-4.55	1340.1	144.5	68	18.6	402.6	255.4	323.6	284.5
GF04012791S	4475	124	21.612	101.574	Asia	26060	4	5	3.2	42.2	22.05	9.4	0.493	326.9	29.75	10.65	19.1	25.25	17.25	25.25	17.25	1887.7	391.9	22.8	81	1030.3	80.7	889.7	80.7
GF05019070S	8676	208	60.9167	16.0167	Europe	34845	5	4.6	8	190.9	3.45	6.2	0.228	731.4	18.55	-8.55	27.1	13.25	-2.05	13.25	-5.55	841.6	109	41.6	30.4	301.7	134.6	301.7	158.6
GF04016444S	6881	207	50.511	13.4431	Europe	4535	1	5.6	6.3	59.1	8.05	7.6	0.284	703.7	22.25	-4.35	26.6	17.15	3.55	17.15	-0.95	752.4	92.9	45.1	23.9	255.9	146.4	255.9	159.2
GF01012065S	2602	285	47.4617	-61.7437	North America	3974	10	5.9	6.9	90.3	4.85	3	0.107	809.5	18.35	-9.45	27.8	3.95	-3.55	15.75	-5.45	1098.9	109.6	70.3	12.4	318.1	229.6	271.8	246.8
GF04013637S	4473	124	21.61	101.57	Asia	94990	4	5	3.2	42.2	22.05	9.4	0.493	326.9	29.75	10.65	19.1	25.25	17.25	25.25	17.25	1887.7	391.9	22.8	81	1030.3	80.7	889.7	80.7
GF05013244S	1648	295	68.6231	-149.599	North America	8539	20	5.5	13.9	370	-9.85	6.9	0.162	1325.1	14.85	-27.75	42.6	8.85	-19.65	8.85	-24.05	473	105.1	11.3	83.9	277.5	41.3	277.5	52.9
GF05024641S	4775	298	31.62	107.25	Asia	90905	1	6.1	3.6	41.2	15.65	7.8	0.273	735	28.55	0.05	28.5	24.95	5.95	24.95	5.95	1428.1	296.5	15.2	75.2	709.6	58.3	709.6	58.3
GF04017176S	10009	215	59.219	23.6164	Europe	4208	1	5.6	9.5	136.5	6.25	2.6	0.112	704.9	18.05	-5.25	23.3	12.65	3.05	15.55	-2.35	698.7	88.3	30.7	33.7	246.4	99.5	221.9	130.7
GF04010129S	4366	125	27.12	100.17	Asia	811848	1.0101	6.9	5.4	93.6	1.25	9.8	0.351	690.3	12.65	-15.15	27.8	9.65	-7.95	9.65	-7.95	1765.2	443.9	7.7	101.8	1120	42.3	1120	42.3
GF04013934S	4473	124	21.61	101.57	Asia	22596	4	5	3.2	42.2	22.05	9.4	0.493	326.9	29.75	10.65	19.1	25.25	17.25	25.25	17.25	1887.7	391.9	22.8	81	1030.3	80.7	889.7	80.7
GF05026039S	13094	216	47.04	8.71	Europe	32223	5	5	8.9	109.4	5.25	8.4	0.325	647.6	18.25	-7.55	25.8	13.55	-3.05	13.55	-3.05	2390.8	287.4	142.3	26	833.2	454.2	833.2	454.2
GF04016874S	11114	215	58.5406	26.8671	Europe	6281	1	6	11.6	120.8	5.85	6	0.204	810.3	21.25	-8.05	29.3	16.45	-0.35	16.45	-4.35	685.1	91.3	29.5	33.6	252.1	100.1	252.1	127.8
GF03007347S	6798	218	38.0321	128.463	Asia	85084	1	5.3	7.6	83.2	7.85	8.9	0.237	958.3	23.75	-13.75	37.5	19.05	-5.05	19.65	-5.05	2210.1	475.9	46.7	80	1270.8	164	1132.6	164
GF02000698S	4244	209	56.2873	10.4717	Europe	18042	0	5.2	6.6	101.7	8.45	4.8	0.235	564.8	19.75	-0.55	20.3	13.05	3.55	15.85	1.65	697.6	76.1	36.7	20	217.2	127.2	207.2	152
GF03006958S	13674	216	46.8002	9.90126	Europe	16010	0	5	9.7	90.9	-0.25	10	0.328	722.4	14.35	-16.05	30.4	8.75	-5.05	8.75	-9.85	1589.5	210.6	89.1	31.7	598.2	285.3	598.2	293.5
GF02000705S	4259	209	55.1012	10.4998	Europe	26905	0	5.7	5.8	70.9	8.45	4.2	0.212	565.6	19.35	-0.25	19.6	13.35	3.55	15.85	1.65	732	77	37.2	18	212.8	138	201.3	176.8
GF05012441S	6756	301	42.1667	128.1	Asia	24360	1	5.7	5.9	135.8	2.25	8.8	0.204	1220.2	21.85	-21.55	43.4	17.35	-14.05	17.35	-14.05	1315.5	338.2	16.9	90.2	785.2	61.1	785.2	61.1
GF01017233S	12605	216	52.25	5.63	Europe	7920	0.333333	4.3	2.6	94	9.85	6.7	0.313	538	21.55	0.25	21.3	6.75	5.85	16.85	3.05	924.1	87.5	48.7	14.3	255.9	189.5	244.8	232.7
GF03006898S	13706	216	46.802	9.90483	Europe	29172	0	5	9.7	90.9	-0.25	10	0.328	722.4	14.35	-16.05	30.4	8.75	-5.05	8.75	-9.85	1589.5	210.6	89.1	31.7	598.2	285.3	598.2	293.5
GF04010755S	4473	124	21.61	101.57	Asia	449971	4	5	3.2	42.2	22.05	9.4	0.493	326.9	29.75	10.65	19.1	25.25	17.25	25.25	17.25	1887.7	391.9	22.8	81	1030.3	80.7	889.7	80.7
GF01016903S	1491	261	50.85	-120.42	North America	5143	5	6.2	4.5	40.4	4.05	10.2	0.302	821.6	22.65	-10.95	33.6	12.55	-0.75	14.75	-6.35	608.2	76.8	31.2	24	196.6	103.1	185.8	132.4
GF03004626S	4291	216	46.4052	10.5829	Europe	304137	0	6.5	5.6	69.1	-2.75	9.9	0.308	785.1	12.35	-19.65	32	7.05	-11.45	7.05	-13.15	1549.4	205.2	50.9	39.7	574.4	185.2	574.4	188
GF03007240S	8923	212	49.3199	16.7249	Europe	12711	1	5.1	6.3	49.6	7.85	7.7	0.283	708.3	22.15	-5.15	27.3	16.95	-0.05	16.95	-1.25	598	79.2	27.9	36.7	227.9	96.1	227.9	97.1
GF05031705S	9974	213	40.4272	23.5077	Europe	11367	5	6.1	5.1	59.4	11.45	8.3	0.307	676.4	25.15	-1.95	27.1	8.15	19.75	20.35	3.05	601.6	76	32.8	21.3	191	116.7	125.5	171.8
GF04010595S	4411	125	24.533	101.016	Asia	28794	1	5.6	5	69.4	12.45	10.2	0.482	402.2	20.35	-0.85	21.2	16.75	6.65	16.75	6.65	1378.9	273.3	20	78.1	738.9	71.9	738.9	71.9
GF04011792S	4413	125	24.53	101.02	Asia	53270	1	5.6	5.3	72.9	12.25	10.3	0.482	401.6	20.25	-1.05	21.3	16.55	6.55	16.55	6.55	1403.6	276.3	20.4	77.9	749.7	73.1	749.7	73.1
GF04010960S	4366	125	27.12	100.17	Asia	509173	1.0101	6.9	5.4	93.6	1.25	9.8	0.351	690.3	12.65	-15.15	27.8	9.65	-7.95	9.65	-7.95	1765.2	443.9	7.7	101.8	1120	42.3	1120	42.3
GF03007618S	10599	213	47.3	26.05	Europe	55670	0	5.7	4.3	71.9	6.35	8.9	0.297	784.7	21.05	-8.75	29.8	16.25	-3.95	16.25	-3.95	785	134.7	26.1	56.9	359.7	85.1	359.7	85.1
GF05022456S	3197	100	47.246	-73.2905	North America	28372	10	5.1	6.8	60.9	2.85	8.9	0.215	1114.1	22.55	-18.55	41.1	16.65	-10.75	16.65	-12.05	1046.7	121.2	57.3	23.1	332.3	186.7	332.3	192.1
GF03006967S	13607	216	46.7329	9.85077	Europe	25256	0	4.9	10.6	94.8	0.25	9.9	0.326	725	14.85	-15.55	30.4	9.35	-7.75	9.35	-9.35	1584	205.1	80.8	31.6	586.8	270.7	586.8	276.1
GF05022602S	7159	301	46	130	Asia	23363	1	6.3	5.2	49.4	4.05	10	0.202	1393.7	26.25	-23.15	49.4	20.95	-15.05	20.95	-15.05	605.2	150.3	5.1	99	386.5	18.9	386.5	18.9
GF04010052S	4473	124	21.61	101.57	Asia	447241	4	5	3.2	42.2	22.05	9.4	0.493	326.9	29.75	10.65	19.1	25.25	17.25	25.25	17.25	1887.7	391.9	22.8	81	1030.3	80.7	889.7	80.7
GF05001339V	12658	257	35.89	50.95	Asia	7972	10	7.6	1.6	9.4	12.95	10.7	0.275	1015.5	32.35	-6.65	39	5.65	25.15	25.95	-0.15	548.6	95	3.9	68.4	246.4	15.3	21.3	206
GF05001428V	8830	207	43.14	16.53	Europe	11112	5	7.3	4.55	68.3	16.55	1.9	0.119	507.2	24.85	8.75	16.1	14.85	23.15	23.15	10.55	832.7	116.3	20.8	37.1	310.5	114.7	136.4	221.7
GF05001428S	6081	299	41.49	119.37	Asia	99159	1	7.9	1.8	12.9	7.95	11.9	0.268	1184.8	28.05	-16.45	44.5	22.35	-7.95	22.35	-7.95	383.2	104.1	1.4	102.2	250	6.2	250	6.2
GF05010992S	5258	296	27.0333	113.333	Asia	47900	1	5.9	2	24.5	18.75	7.8	0.25	823	33.65	2.35	31.3	23.25	14.25	29.05	7.85	1805.9	260.5	53.6	43.5	736.1	239.5	544	278.5
GF01000424S	11207	215	58.116	27.0333	Europe	1011	0	5.6	12.1	128.5	5.85	6.5	0.218	811.1	21.65	-8.25	29.9	16.35	-0.15	16.35	-4.45	698.3	91.1	32.4	32.5	256.9	105.6	256.9	132.1
GF03007092S	13650	216	46.7364	9.85704	Europe	19842	0	4.8	10.7	93.2	-0.65	9.9	0.326	724.7	13.95	-16.45	30.4	8.45	-8.65	8.45	-10.25	1621.6	211.3	83.6	31.9	604	279.1	604	283.7
GF01011075S	9352	213	42.8769	19.5581	Europe	5121	5	5.9	7	117.7	7.95	9.7	0.329	695.9	22.75	-6.65	29.4	4.15	16.85	16.85	-0.95	1887.1	259.1	64.5	37.6	710.7	241.4	241.4	596.3
GF04010143S	4473	124	21.61	101.57	Asia	540299	4	5	3.2	42.2	22.05	9.4	0.493	326.9	29.75	10.65	19.1	25.25	17.25	25.25	17.25	1887.7	391.9	22.8	81	1030.3	80.7	889.7	80.7
GF01007087S	4802	298	34.5567	107.926	Asia	30032	1	7.2	2.4	35.2	11.95	10.2	0.302	878.9	27.95	-5.85	33.8	21.45	0.25	22.95	0.25	644.3	134.3	5.8	78.5	351.3	24.6	313.8	24.6
GF04019929S	5758	303	35.0668	117.074	Asia	58390	0	7.7	1	8.5	14.45	9.4	0.267	950.2	30.55	-4.55	35.1	26.15	1.65	26.15	1.65	735.9	194.1	10.7	94.4	452.1	37.1	452.1	37.1
GF04011283S	4365	125	27.167	100.167	Asia	39274	1.0101	6.8	5.6	97	0.75	9.6	0.344	700.8	12.15	-15.75	27.9	9.25	-7.25	9.25	-8.55	1685.9	425.2	7.3	101.7	1070.3	40.8	1070.3	41.1
GF04019621S	6743	301	42.4043	128.115	Asia	28485	1	5.9	7.8	74.2	4.75	9.7	0.217	1223.3	24.45	-20.45	44.9	19.65	-11.85	19.65	-11.85	888.2	229.3	10.4	91.3	535.4	37.9	535.4	37.9
GF05023384S	3370	99	36.3	-78.615	North America	33617	5	5.3	3.1	41.6	15.25	9.6	0.313	751.2	30.85	0.35	30.5	24.95	6.95	24.95	5.45	1197.6	126.2	84.2	13.5	353.7	262.9	353.7	264
GF04011478S	4366	125	27.12	100.17	Asia	1051060	1.0101	6.9	5.4	93.6	1.25	9.8	0.351	690.3	12.65	-15.15	27.8	9.65	-7.95	9.65	-7.95	1765.2	443.9	7.7	101.8	1120	42.3	1120	42.3
GF05025487S	9506	249	-19.5882	20.5737	Africa	22915	0	7.4	0.8	6.5	22.15	13.7	0.544	356.5	32.85	7.65	25.2	24.85	16.95	25.75	16.95	479	129.9	0.2	110.4	314.6	1.5	139.5	1.5
GF04010307S	4366	125	27.12	100.17	Asia	674716	1.0101	6.9	5.4	93.6	1.25	9.8	0.351	690.3	12.65	-15.15	27.8	9.65	-7.95	9.65	-7.95	1765.2	443.9	7.7	101.8	1120	42.3	1120	42.3
GF01014817S	11522	215	57.8779	27.6895	Europe	5701	1	5.5	11.6	146.7	6.05	5.7	0.193	839.9	21.65	-8.05	29.7	17.05	-0.25	17.05	-4.45	715.1	92.8	32.6	33.1	263.4	106.1	263.4	132.8
GF04005315S	8896	212	49.2863	16.6889	Europe	1504	1	5.3	6.7	55.6	8.55	7.7	0.276	733.1	23.15	-4.95	28.1	17.85	0.45	17.85	-0.95	575.2	77	26.9	37.2	220.4	92.1	220.4	93.1
GF05026253S	12649	216	45.11	5.9	Europe	12924	5	6	7.5	104.5	2.05	9.6	0.347	667.8	16.05	-11.75	27.8	2.95	-2.75	10.75	-6.45	1904.4	188	126.3	10.6	525.5	426.3	444	455.2
GF04009903S	4366	125	27.12	100.17	Asia	782454	1.0101	6.9	5.4	93.6	1.25	9.8	0.351	690.3	12.65	-15.15	27.8	9.65	-7.95	9.65	-7.95	1765.2	443.9	7.7	101.8	1120	42.3	1120	42.3
GF04011578S	4413	125	24.53	101.02	Asia	1351898	1	5.6	5.3	72.9	12.25	10.3	0.482	401.6	20.25	-1.05	21.3	16.55	6.55	16.55	6.55	1403.6	276.3	20.4	77.9	749.7	73.1	749.7	73.1
GF04011632S	4365	125	27.167	100.167	Asia	31774	1.0101	6.8	5.6	97	0.75	9.6	0.344	700.8	12.15	-15.75	27.9	9.25	-7.25	9.25	-8.55	1685.9	425.2	7.3	101.7	1070.3	40.8	1070.3	41.1
GF04010660S	4366	125	27.12	100.17	Asia	338236	1.0101	6.9	5.4	93.6	1.25	9.8	0.351	690.3	12.65	-15.15	27.8	9.65	-7.95	9.65	-7.95	1765.2	443.9	7.7	101.8	1120	42.3	1120	42.3
GF04010460S	4366	125	27.12	100.17	Asia	556676	1.0101	6.9	5.4	93.6	1.25	9.8	0.351	690.3	12.65	-15.15	27.8	9.65	-7.95	9.65	-7.95	1765.2	443.9	7.7	101.8	1120	42.3	1120	42.3
GF05012319S	9444	206	41.8694	2.87528	Europe	221755	5	7.1	3.4	52.1	15.25	8.5	0.342	569.2	28.25	3.55	24.7	16.15	22.85	22.85	8.25	663.2	92.8	25.8	28.4	223.7	111.5	111.5	154.4
GF05000468V	2240	291	-22.39	-44.76	South America	14360	5	4.9	5.6	59.2	15.75	8.8	0.572	209.7	22.35	7.05	15.3	18.05	12.85	18.15	12.85	2372.5	430.9	41.5	69.8	1159	126.8	1059	126.8
GF05026366S	12805	216	50.5702	6.36069	Europe	299482	1	4.9	6.8	110.3	8.15	6.5	0.294	562.7	19.95	-2.15	22.1	2.15	10.95	15.35	0.95	994.2	99.5	67.3	10.2	281.2	225.8	239.6	280.7
GF02006530S	5864	303	29.124	117.908	Asia	1521	1	5.2	2.1	29.8	18.25	8	0.258	812.9	32.85	1.75	31.1	22.35	14.05	28.25	7.45	1977.3	368.5	51.8	57	889.1	209.2	731.6	274.2
GF03003486S	6582	301	40.83	124.74	Asia	7141	0	6.2	3.6	57.9	7.25	9.9	0.225	1164	25.75	-18.25	44	21.45	-8.65	21.45	-8.65	1090.4	306.5	11.6	103.8	705	42.9	705	42.9
GF04017770S	3627	101	35.0382	-83.4594	North America	72637	1	4.9	9.2	127.7	10.35	9.6	0.347	658.3	24.35	-3.25	27.6	1.65	15.15	18.75	1.65	2409.4	243.8	156.3	12.8	705.3	530	596.6	705.3
GF05012785S	6553	75	50.1544	123.487	Asia	54687	5	6.1	11.9	131.3	-0.55	11.3	0.223	1477	23.55	-27.05	50.6	17.55	-20.35	17.55	-20.35	607	177.7	3.8	110.2	418.2	16.9	418.2	16.9
GF04011749S	4366	125	27.12	100.17	Asia	891673	1.0101	6.9	5.4	93.6	1.25	9.8	0.351	690.3	12.65	-15.15	27.8	9.65	-7.95	9.65	-7.95	1765.2	443.9	7.7	101.8	1120	42.3	1120	42.3
GF05001470V	12908	6	42.54	74.54	Asia	10099	0	6.5	4.9	80.5	-7.05	7.5	0.239	864.6	8.65	-22.65	31.3	1.95	-18.15	4.35	-18.15	1267.6	195.1	33.8	50.8	550.7	125.9	460	125.9
GF01013928S	1459	221	37.8089	-119.491	North America	1313	5	5.3	3.1	60.1	3.35	11.3	0.372	696.1	21.15	-9.15	30.3	-4.55	12.75	12.85	-4.55	1535.9	283	14.8	77.5	795.3	61.3	65	795.3
GF04001168S	4960	207	47.44	11.06	Europe	35053	5	5.3	10.3	105.9	1.05	10.1	0.346	683.6	14.85	-14.25	29.1	9.65	-7.85	9.65	-7.85	1754.5	241.2	83.8	37.3	698.1	286	698.1	286
GF05018424S	5762	299	42.321	117.082	Asia	51654	1	7.4	4.4	27	2.45	11.1	0.24	1265.9	23.45	-22.65	46.1	17.65	-14.85	17.65	-14.85	495.4	129.5	3	101.1	315.6	12	315.6	12
GF04018846S	1324	220	62.484	-116.638	North America	8878	5	7	2.8	103.5	-4.05	8.4	0.167	1479.7	22.15	-27.75	49.9	14.85	-14.15	14.85	-22.95	442.8	68	15.4	47.4	185	54	185	68.2
GF01016881S	1607	225	54.35	-122.61	North America	5765	0	5.4	7	24.4	3.75	9.7	0.28	889.3	21.85	-12.85	34.7	3.55	-1.05	14.95	-7.95	851.7	94.4	47.3	21.4	258	146	229.4	207.9
GF05005567S	4417	123	22.56	101.18	Asia	24519	4	5.3	3.3	47.1	19.05	9.3	0.484	333	26.85	7.55	19.3	22.25	14.15	22.25	14.15	1908.9	432	19.9	84.3	1075.4	71.4	1075.4	71.4
GF05000270V	1412	221	36.29	-118	North America	9962	0	7.9	1	10.9	16.55	12.2	0.368	792.7	34.65	1.45	33.2	6.65	24.45	26.95	6.65	192.6	35.4	3.2	72.8	100	16.6	18.4	100
GF01014118S	3816	205	46.7481	-94.8419	North America	1050	5	5.9	3.2	46.7	4.95	9.6	0.225	1156.1	26.05	-16.45	42.5	19.15	-10.75	19.15	-10.75	712.7	112.1	14.8	57.3	305.7	51.2	305.7	51.2
GF05006348S	4153	216	47.5273	10.3684	Europe	21794	5	5.3	11.3	125.1	2.95	9.2	0.34	654	16.15	-10.85	27	11.25	-1.65	11.25	-5.55	2273.1	274.7	135.9	23.1	772.2	454.6	772.2	482.1
GF04009834S	4413	125	24.53	101.02	Asia	416401	1	5.6	5.3	72.9	12.25	10.3	0.482	401.6	20.25	-1.05	21.3	16.55	6.55	16.55	6.55	1403.6	276.3	20.4	77.9	749.7	73.1	749.7	73.1
GF05006315S	4084	216	47.8025	10.278	Europe	26048	0	6.1	7.7	89.9	8.25	8.3	0.319	653	21.35	-4.75	26.1	16.65	1.05	16.65	-0.15	1245.2	143.6	75.3	20.6	407.2	250.9	407.2	260.8
GF05006630S	5185	297	23.21	112.32	Asia	57294	1	5.2	3.3	41.6	22.25	7.1	0.322	557.3	31.35	9.35	22	27.65	16.15	28.55	14.55	1701.6	274.6	31.3	62.2	778.4	125.4	719	158.7
GF04011278S	4413	125	24.53	101.02	Asia	1327206	1	5.6	5.3	72.9	12.25	10.3	0.482	401.6	20.25	-1.05	21.3	16.55	6.55	16.55	6.55	1403.6	276.3	20.4	77.9	749.7	73.1	749.7	73.1
GF05006352S	12987	216	47.4537	8.22073	Europe	28958	0	5.8	6.8	72.1	10.15	8.2	0.313	655.1	23.65	-2.45	26.1	17.15	6.15	18.65	1.75	1108	109.4	72.3	13.8	325	233.2	322.5	254
GF04019891S	6315	7	78.88	12.08	Europe	22345	0	6	9.6	240.2	-7.35	3.5	0.177	630.3	2.25	-17.55	19.8	-14.45	-0.75	1.45	-14.45	942.1	114.4	33.4	31.7	301	130.4	175	301
GF04015615S	10594	215	58.976	26.048	Europe	4343	0	6.4	10	112.1	5.35	6.5	0.219	793.2	20.95	-8.65	29.6	15.75	-0.75	15.75	-4.55	742.1	95.7	32.6	32	257.5	110.2	257.5	146.9
GF01014347S	1614	221	38.1203	-122.897	North America	1454	5	5.7	4.7	63.7	12.45	6.1	0.496	211.1	19.15	6.85	12.3	9.75	15.15	15.15	9.75	1087.9	228	1.4	92.4	631.3	12	12	631.3
GF04011543S	4473	124	21.61	101.57	Asia	74552	4	5	3.2	42.2	22.05	9.4	0.493	326.9	29.75	10.65	19.1	25.25	17.25	25.25	17.25	1887.7	391.9	22.8	81	1030.3	80.7	889.7	80.7
GF05024223S	13838	18	29.83	92.42	Asia	79494	0	6.6	4.1	54.5	-5.45	12.4	0.34	856	10.45	-25.95	36.4	5.35	-15.45	5.35	-16.05	802.7	200.7	5.3	105.1	523.6	19.6	523.6	20.9
GF05024675S	12654	216	48.1256	5.9975	Europe	1443	1	5.8	7.7	109.1	9.75	7.8	0.32	611.4	22.95	-1.35	24.3	5.95	5.65	17.85	2.05	1104.4	113.8	73.8	13.3	325.2	230.9	263.2	282.4
GF04010238S	4413	125	24.53	101.02	Asia	1598419	1	5.6	5.3	72.9	12.25	10.3	0.482	401.6	20.25	-1.05	21.3	16.55	6.55	16.55	6.55	1403.6	276.3	20.4	77.9	749.7	73.1	749.7	73.1
GF01008570S	4102	209	51.2715	10.311	Europe	3198	0	5.6	6.9	83.2	7.75	7.2	0.3	610.8	20.75	-3.15	23.9	14.15	3.45	15.65	-0.05	813	80.3	51.4	14	235.7	171.3	230	190.8
GF04020002S	5404	299	36.2301	115.042	Asia	54448	0	8.2	1.1	10	14.65	10.8	0.288	988.4	31.85	-5.55	37.4	26.65	1.15	26.65	1.15	549.1	151.2	4.6	103	345.3	17.4	345.3	17.4
GF04012486S	4366	125	27.12	100.17	Asia	387377	1.0101	6.9	5.4	93.6	1.25	9.8	0.351	690.3	12.65	-15.15	27.8	9.65	-7.95	9.65	-7.95	1765.2	443.9	7.7	101.8	1120	42.3	1120	42.3
GF03004524S	466	222	40.0511	-105.643	North America	35752	5	5.2	5	112.4	-4.45	13.2	0.335	935.3	17.65	-21.75	39.4	-1.15	-15.45	8.45	-15.45	1222.2	137.6	64	27.4	381.1	204.7	380.5	204.7
GF02006665S	5859	303	29.123	117.906	Asia	3139	1	5.2	2.1	29.8	18.25	8	0.258	812.9	32.85	1.75	31.1	22.35	14.05	28.25	7.45	1977.3	368.5	51.8	57	889.1	209.2	731.6	274.2
GF05011496S	5969	303	29.2519	118.158	Asia	2265	1	4.8	4.2	61.5	14.95	7.9	0.275	737	28.55	-0.25	28.8	18.65	10.95	24.05	5.15	2686.1	495.1	70.2	56.6	1203	287.4	982.2	375.7
GF01014545S	3263	8	4.867	-75.25	South America	1934	0	5.7	5.3	94.5	7.05	8	0.846	26.2	11.75	2.25	9.5	7.35	7.05	7.35	6.75	3238.9	387.8	159.4	28.6	1038.3	564.1	855.9	647.1
GF05006235S	1861	223	37.7937	-25.2783	Europe	57295	0	5.8	5	65.5	14.15	3.9	0.296	314.4	21.95	8.75	13.2	13.45	18.05	18.65	10.75	1481.6	203.1	52.5	33.3	521.3	195.5	260.9	400.2
GF05005509S	4417	123	22.56	101.18	Asia	17620	4	5.3	3.3	47.1	19.05	9.3	0.484	333	26.85	7.55	19.3	22.25	14.15	22.25	14.15	1908.9	432	19.9	84.3	1075.4	71.4	1075.4	71.4
GF04019485S	5491	299	40.0085	115.439	Asia	29019	1	6.6	5	56.5	3.65	10.6	0.261	1069.9	21.75	-18.75	40.5	16.75	-10.85	16.75	-10.85	674.1	183.8	3.2	101.5	428.1	12.6	428.1	12.6
GF01004520S	12580	216	51.2361	5.26389	Europe	1027	1	5	3.7	46.8	10.35	7.1	0.323	551	22.45	0.45	22	4.45	6.45	17.55	3.35	867.6	83.4	49.6	11.8	240	186.3	226.7	225.6
GF01000749S	8569	192	-33.6598	150.265	Australia	220990	1	5	3.5	65.4	11.35	9.5	0.43	427.6	23.35	1.25	22.1	16.75	6.45	16.75	5.65	1008.3	126.1	57.9	22.8	319.6	192.1	319.6	199.5
GF01013795S	11651	210	67.7667	29.5833	Europe	2192	5	4.7	9.6	209.9	-0.35	5.8	0.186	906	16.55	-14.75	31.3	11.75	-6.85	11.75	-11.75	755.7	99.1	39	32	277.6	122.1	277.6	136.4
GF05011403S	5900	303	29.2496	118.12	Asia	1674	1	4.9	3.7	53	16.35	7.9	0.264	777.7	30.55	0.55	30	20.35	12.25	25.95	6.05	2352.6	442.3	59.9	57.8	1059.9	246.7	881.3	321
GF03005672S	6376	207	50.2551	12.7355	Europe	13257	0	6.1	10.5	67.2	7.45	7.4	0.275	710.5	21.55	-5.25	26.8	16.45	2.85	16.45	-1.75	796.2	89.4	47.3	16.7	245.2	164.5	245.2	188
GF01016288S	3819	1	31.11	-95.15	North America	6448	5	5.2	2.8	39.5	19.45	9.8	0.348	666.3	34.05	5.95	28.1	15.05	27.15	27.65	10.55	1300.5	135.4	82	15.9	370.3	268.4	308.7	322.4
GF04012199S	4366	125	27.12	100.17	Asia	623454	1.0101	6.9	5.4	93.6	1.25	9.8	0.351	690.3	12.65	-15.15	27.8	9.65	-7.95	9.65	-7.95	1765.2	443.9	7.7	101.8	1120	42.3	1120	42.3
GF04010556S	4413	125	24.53	101.02	Asia	496059	1	5.6	5.3	72.9	12.25	10.3	0.482	401.6	20.25	-1.05	21.3	16.55	6.55	16.55	6.55	1403.6	276.3	20.4	77.9	749.7	73.1	749.7	73.1
GF04019410S	6695	301	42.5676	128.059	Asia	27292	1	6	7.4	82.2	4.95	10.5	0.225	1242.3	24.95	-21.55	46.5	20.05	-12.05	20.05	-12.05	785.8	200.3	8.6	92.5	480.7	31.2	480.7	31.2
GF05011160S	1590	233	44.2	-122.26	North America	49363	5	5.6	8.9	188.9	11.05	11.1	0.393	602.9	28.05	-0.15	28.2	4.35	19.05	19.05	3.85	2319.1	376.6	27.5	58.5	1030.2	136.7	136.7	923.6
GF04012384S	4366	125	27.12	100.17	Asia	737577	1.0101	6.9	5.4	93.6	1.25	9.8	0.351	690.3	12.65	-15.15	27.8	9.65	-7.95	9.65	-7.95	1765.2	443.9	7.7	101.8	1120	42.3	1120	42.3
GF04016146S	11440	215	59.1006	27.4371	Europe	1241	5	5.5	11.9	131.5	5.65	5.1	0.175	827.7	21.05	-8.05	29.1	16.55	-1.05	16.55	-4.55	722.8	98	30.5	35.8	268.4	102.2	268.4	130.2
GF04006050S	7974	254	43.3587	144.643	Asia	54978	1	5.5	7.3	76.8	6.15	8.2	0.228	904.8	22.65	-13.05	35.7	17.25	-5.85	17.25	-5.85	1091.8	166.7	31.3	41.3	426.2	135.7	426.2	135.7
GF04011714S	4366	125	27.12	100.17	Asia	323939	1.0101	6.9	5.4	93.6	1.25	9.8	0.351	690.3	12.65	-15.15	27.8	9.65	-7.95	9.65	-7.95	1765.2	443.9	7.7	101.8	1120	42.3	1120	42.3
GF05023585S	2442	9	-26.162	-54.4418	South America	152802	0	5.4	3.3	40.2	21.35	8.8	0.49	342.6	30.55	12.55	18	23.65	16.95	25.35	16.85	1846.5	218.1	97.6	20.3	570.7	348	494	417.1
GF03007011S	13688	216	46.8009	9.90362	Europe	13224	0	5	9.7	90.9	-0.25	10	0.328	722.4	14.35	-16.05	30.4	8.75	-5.05	8.75	-9.85	1589.5	210.6	89.1	31.7	598.2	285.3	598.2	293.5
GF05006565S	3321	99	35.3832	-78.0389	North America	233188	0	5	4.4	57.2	16.65	9.4	0.322	720.7	31.25	2.05	29.2	24.95	12.25	25.75	7.05	1218.7	149.4	75.4	24.9	422.6	234.6	407.7	250.1
GF04010203S	4413	125	24.53	101.02	Asia	1451593	1	5.6	5.3	72.9	12.25	10.3	0.482	401.6	20.25	-1.05	21.3	16.55	6.55	16.55	6.55	1403.6	276.3	20.4	77.9	749.7	73.1	749.7	73.1
GF04015227S	8449	212	49.9753	15.3566	Europe	9257	0	6.2	5.1	51.8	9.45	7.8	0.287	711.7	23.75	-3.55	27.3	18.55	0.25	18.55	0.25	578.6	88.3	28.5	37.3	221	99.9	221	99.9
GF01008348S	13553	216	46.0945	9.63818	Europe	534011	5	5.9	7.6	88.1	2.15	9.5	0.316	712.6	15.95	-13.95	29.9	9.35	-5.75	11.15	-7.35	2108.1	259.5	59	38	709.1	241.1	669.1	252.4
GF04011992S	4413	125	24.53	101.02	Asia	138379	1	5.6	5.3	72.9	12.25	10.3	0.482	401.6	20.25	-1.05	21.3	16.55	6.55	16.55	6.55	1403.6	276.3	20.4	77.9	749.7	73.1	749.7	73.1
GF05013746S	8103	194	-37.428	145.636	Australia	18722	1	5.3	4.4	117	9.25	9.3	0.427	429.2	22.15	0.45	21.7	3.95	14.85	14.85	3.95	1226.5	145.2	53.6	27.4	411.8	192.9	216	411.8
GF03009074S	13214	236	46.2	84.6	Asia	37159	0	8	1.7	16.1	7.85	10.8	0.239	1326.7	30.25	-14.75	45	22.15	-6.95	23.85	-10.25	120.4	18.2	4.9	41.7	46.5	16.2	46.2	18.8
GF05026125S	12854	216	47.23	7.42	Europe	56280	5	5.9	8.2	108.8	6.55	8.4	0.346	581.3	19.05	-5.15	24.2	12.65	2.25	14.15	-0.65	1693.3	167.4	111.7	12	477.9	363.1	469.3	392.8
GF02001472S	1615	225	54.3333	-123.267	North America	95028	5	6	7.8	34.4	3.75	9.5	0.278	865.1	21.55	-12.55	34.1	3.65	-1.05	14.75	-7.55	714.6	78.8	39.4	21.1	213.1	126.4	192	178.1
GF04004792S	4556	302	29.6081	102.058	Asia	12754	1	5.7	7.3	87.2	7.15	8.1	0.311	594.7	17.45	-8.65	26.1	14.25	-1.05	14.25	-1.05	2325.6	424.6	13.3	78.9	1210	60.9	1210	60.9
GF05011772S	6684	301	41.9881	127.939	Asia	51345	1	5.7	9.5	106.9	-0.55	8.7	0.198	1240.9	19.15	-25.05	44.2	14.85	-17.05	14.85	-17.05	1750.8	444.7	26.2	86.5	1021.8	93.7	1021.8	93.7
GF01013913S	3584	10	29.7396	-82.2308	North America	1264	5	4.7	15.1	31.8	20.25	9.8	0.415	516.9	31.95	8.35	23.6	26.45	17.35	26.45	13.25	1303.1	180.5	54.8	41.1	530.1	205.2	530.1	239.9
GF04001768S	4049	209	51.2782	10.2084	Europe	25286	0	5.2	7.2	95.8	7.55	7.1	0.3	603.8	20.45	-3.25	23.7	13.85	3.15	15.35	-0.15	841.5	83.9	53.2	14.1	244.2	175.8	239.2	198.5
GF04012271S	4413	125	24.53	101.02	Asia	1519363	1	5.6	5.3	72.9	12.25	10.3	0.482	401.6	20.25	-1.05	21.3	16.55	6.55	16.55	6.55	1403.6	276.3	20.4	77.9	749.7	73.1	749.7	73.1
GF05024551S	10045	210	68.754	23.732	Europe	1218	5	5.2	9.1	183.8	-1.15	5.7	0.186	890.3	15.15	-15.45	30.6	11.05	-7.65	11.05	-11.85	585.7	99.3	26	50.1	257	80.8	257	85
GF01014618S	12912	11	14.2699	74.7572	Asia	4077	0	5.7	4.4	44.4	23.95	8.5	0.569	122.5	33.05	18.05	15	22.55	23.85	25.75	22.45	4979.3	1662.2	1.6	132.6	3943.2	16.1	234.6	3361.3
GF01012623S	7576	51	35.9174	138.818	Asia	17586	1	5.4	6.3	74.5	7.95	8.6	0.26	834.6	22.95	-10.05	33	18.45	-2.75	18.45	-2.75	1959.1	335.2	42.9	61.8	914.9	150.1	914.9	150.1
GF05005989S	13395	209	52.6398	9.29817	Europe	54078	0	5.2	5.7	82.7	9.45	6.8	0.295	595.7	22.35	-0.75	23.1	17.25	5.25	17.25	1.95	746.5	74.9	44.4	13.6	214.9	153.1	214.9	183.4
GF04016246S	7753	207	50.1361	14.5844	Europe	10069	0	6.5	5.2	57.7	9.35	8	0.293	706	23.85	-3.55	27.4	18.45	0.25	18.45	0.25	602.5	92.9	27.7	42.5	246.7	95	246.7	95
GF04009100S	4366	125	27.12	100.17	Asia	655793	1.0101	6.9	5.4	93.6	1.25	9.8	0.351	690.3	12.65	-15.15	27.8	9.65	-7.95	9.65	-7.95	1765.2	443.9	7.7	101.8	1120	42.3	1120	42.3
GF05028271S	13663	216	46.77	9.87	Europe	568	0	5.1	9.9	95.1	-0.25	10	0.329	723.6	14.25	-16.05	30.3	8.75	-5.15	8.75	-9.85	1627.6	215.5	87.7	32.4	614.7	287.3	614.7	291.2
GF03005745S	13344	209	55.4717	9.11167	Europe	8916	0	5.2	4.8	77.4	8.15	6.3	0.292	560.6	20.15	-1.25	21.4	12.65	7.05	15.45	1.25	982.6	118.8	44.6	23.2	315.2	176.8	252.1	246.5
GF01014758S	8001	234	-5.82124	145.141	Australia	2554	1.05263	5.1	5.9	105.2	11.85	7.4	0.866	32.5	15.85	7.35	8.5	12.05	11.35	12.15	11.35	4862.9	659.4	186.1	36.7	1796.6	645.2	1682.7	677.5
GF01017190S	12605	216	52.25	5.63	Europe	7651	0.333333	4.3	2.6	94	9.85	6.7	0.313	538	21.55	0.25	21.3	6.75	5.85	16.85	3.05	924.1	87.5	48.7	14.3	255.9	189.5	244.8	232.7
GF04009593S	4413	125	24.53	101.02	Asia	89549	1	5.6	5.3	72.9	12.25	10.3	0.482	401.6	20.25	-1.05	21.3	16.55	6.55	16.55	6.55	1403.6	276.3	20.4	77.9	749.7	73.1	749.7	73.1
GF05011689S	5321	296	26.5336	114.191	Asia	60121	1	5	3.4	50.4	16.65	7.6	0.269	727.6	29.85	1.65	28.2	21.05	8.45	25.55	6.85	2108.6	288.4	57.4	43	828	251.7	697.7	301.3
GF04011834S	4411	125	24.533	101.016	Asia	13750	1	5.6	5	69.4	12.45	10.2	0.482	402.2	20.35	-0.85	21.2	16.75	6.65	16.75	6.65	1378.9	273.3	20	78.1	738.9	71.9	738.9	71.9
GF03008255S	1634	259	64.71	-148.28	North America	97071	5	5.7	8.6	127.8	-1.55	8.6	0.188	1402.2	22.45	-23.05	45.5	16.25	-9.25	16.25	-18.75	505.8	111.1	11.6	71.8	267.5	46.2	267.5	66.6
GF01016810S	3621	112	46.42	-83.37	North America	11765	1	5.4	5.7	76.5	4.95	6.6	0.174	1044.6	23.25	-14.55	37.8	13.35	-8.05	18.05	-8.75	890.4	101.8	43.6	23.1	287.4	151.5	245.5	174.6
GF04016073S	11278	215	57.8707	27.2476	Europe	15215	5	5.4	12.4	112.3	5.75	6.4	0.214	816.5	21.45	-8.35	29.8	16.35	-0.15	16.35	-4.55	691.2	88.3	31.9	32.4	255.3	104.2	255.3	130.9
GF04011969S	4366	125	27.12	100.17	Asia	824605	1.0101	6.9	5.4	93.6	1.25	9.8	0.351	690.3	12.65	-15.15	27.8	9.65	-7.95	9.65	-7.95	1765.2	443.9	7.7	101.8	1120	42.3	1120	42.3
GF05030095S	2946	228	-41.1066	-71.5192	South America	42968	0	5.8	5.9	137.8	7.55	8	0.381	436.1	19.85	-1.05	20.9	3.05	13.25	13.25	2.25	1868.7	359.8	42.8	66.9	937.5	161.3	161.3	874.9
GF01000772S	8579	192	-33.705	150.456	Australia	61509	1	5.2	3	49.9	13.65	9.6	0.437	416.4	25.15	3.25	21.9	18.45	9.15	18.85	8.05	1157.1	167.1	54.3	32.9	413.2	181.5	400.3	193.2
GF03009581S	4746	298	38.27	106.19	Asia	48387	0	8.1	1.8	10.8	10.35	13.2	0.311	1060.2	30.45	-11.95	42.4	23.25	-4.05	23.25	-4.05	186.8	42.3	1.2	88.3	104.3	6	104.3	6
GF04019365S	5474	299	39.97	115.432	Asia	34129	1	6.7	4.3	52.6	6.15	10.5	0.259	1066.4	24.15	-16.25	40.4	19.15	-8.25	19.15	-8.25	627.2	172.1	3	102	399.4	11.8	399.4	11.8
GF05020109S	9532	208	55.9886	21.0764	Europe	2009	0	6.2	8.3	98	7.75	5.4	0.219	688.6	21.05	-3.75	24.8	8.55	2.05	16.75	-0.65	807.9	98.8	33.5	31.4	277.3	123.8	227.8	177.3
GF01000838S	7470	193	-35.1019	138.651	Australia	105521	1	5.8	2.8	66.5	14.85	7.9	0.421	363.7	25.65	6.95	18.7	10.15	19.45	19.45	10.15	787.6	122.8	20.6	56.6	354	73.7	79.1	354
GF05013673S	8179	194	-37.8657	145.905	Australia	24928	1	5.1	4.3	120.3	10.75	8.7	0.436	378.6	22.65	2.75	19.9	6.65	15.65	15.65	6.05	1190.4	128.4	52.7	21.9	371.5	206.2	223.9	355.7
GF04020377S	5312	304	31.8008	114.056	Asia	83752	1	6	3.2	41.9	15.15	8.7	0.269	852.9	30.15	-2.05	32.2	25.75	3.65	25.75	3.65	1145.4	229.4	22.8	63	552.1	97.8	552.1	97.8
GF01013475S	5000	207	46.5439	11.4711	Europe	49565	5	6.2	6.2	64.1	7.15	10.6	0.332	730.9	21.95	-10.05	32	14.65	-2.65	16.25	-2.65	1087.4	133.1	37.8	37.6	394.7	136.2	387.1	136.2
GF01004711S	12580	216	51.2361	5.26389	Europe	624	1	5	3.7	46.8	10.35	7.1	0.323	551	22.45	0.45	22	4.45	6.45	17.55	3.35	867.6	83.4	49.6	11.8	240	186.3	226.7	225.6
GF01000371S	3195	97	42.1291	-73.2508	North America	55833	1	4.5	16.2	250.8	8.65	8.9	0.254	906.3	25.75	-9.25	35	17.95	-2.15	20.15	-3.25	1292.2	127.8	86.9	11.5	364.1	273.7	361.1	277.5
GF05011581S	5886	303	29.2434	118.108	Asia	2277	1	4.9	3.4	45.8	16.55	7.9	0.263	782.8	30.75	0.65	30.1	20.55	12.45	26.25	6.15	2324.6	437.9	59	57.9	1047.8	243.4	873	316.4
GF03000805S	10363	215	58.7226	25.0636	Europe	5124	1	5.7	10.3	153.3	5.75	6.7	0.228	774.7	21.35	-8.05	29.4	10.95	4.95	15.95	-3.85	803.3	94.7	37.4	29.1	261.8	126	261.1	173.9
GF04001664S	4255	209	51.2659	10.4969	Europe	27358	0	6	5.6	51.7	8.05	7.3	0.3	625.3	21.25	-2.95	24.2	14.55	3.75	16.25	0.15	670.8	67.2	42	14.8	196.4	140.8	191.8	156.3
GF05017135S	12775	227	61.5061	6.21278	Europe	1336	10	4.7	11.2	218.1	4.45	5.7	0.243	618	16.65	-6.75	23.4	-1.85	7.15	13.15	-2.55	3004	350.5	133.9	30.6	984.8	447.1	549.2	954
GF02001384S	1615	225	54.3333	-123.267	North America	331121	5	6	7.8	34.4	3.75	9.5	0.278	865.1	21.55	-12.55	34.1	3.65	-1.05	14.75	-7.55	714.6	78.8	39.4	21.1	213.1	126.4	192	178.1
GF04016717S	10816	215	59.4657	26.4831	Europe	2929	0	6.4	9.9	101.5	5.45	5.5	0.193	780.3	20.55	-8.05	28.6	15.75	-0.85	15.75	-4.15	674.6	94.3	29.9	38.7	263.4	92.5	263.4	114.9
GF04009352S	4413	125	24.53	101.02	Asia	875420	1	5.6	5.3	72.9	12.25	10.3	0.482	401.6	20.25	-1.05	21.3	16.55	6.55	16.55	6.55	1403.6	276.3	20.4	77.9	749.7	73.1	749.7	73.1
GF04000152S	6830	212	56.7009	13.1109	Europe	15797	1	4.4	5.2	140.5	6.95	6.7	0.275	630.8	20.35	-4.05	24.4	11.45	6.05	15.25	-0.85	1196.8	128.7	58	21.1	358.2	212.3	339.6	294.8
GF04005474S	12633	216	45.11	5.85	Europe	17236	5	6	7.8	120.9	5.35	9.5	0.342	672.1	19.35	-8.45	27.8	6.15	0.65	14.05	-3.15	1909.1	190.1	125	11.2	532.5	426.3	439.4	455.6
GF04009035S	4366	125	27.12	100.17	Asia	578692	1.0101	6.9	5.4	93.6	1.25	9.8	0.351	690.3	12.65	-15.15	27.8	9.65	-7.95	9.65	-7.95	1765.2	443.9	7.7	101.8	1120	42.3	1120	42.3
GF05031963S	8736	208	58.7981	16.2073	Europe	6017	5	4.5	7.5	173.8	6.45	5.6	0.218	691.8	20.65	-5.05	25.7	15.65	0.95	15.65	-2.05	653	75.5	35	26.2	222.2	110.9	222.2	133.6
GF03009402S	6460	75	50.9032	121.196	Asia	24417	5	6	12.9	115	-2.75	11.2	0.21	1568.9	22.05	-31.45	53.5	16.15	-24.05	16.15	-24.05	476.5	121.6	4.3	104.2	319.6	16.7	319.6	16.7
GF01013722S	7013	207	48.7766	13.8552	Europe	2827	5	4.8	11.1	123.7	4.05	7.7	0.304	634	16.85	-8.45	25.3	12.15	-0.75	12.15	-4.05	1393.2	157.3	79.5	17.7	428.6	298.2	428.6	347.1
GF05024934S	163	206	38.7383	-0.748533	Europe	59444	5	7.3	3.8	46.8	13.65	10.6	0.375	605.3	29.15	1.05	28.1	14.35	21.95	21.95	6.45	517.8	64.4	9.6	38.2	181.3	53.4	53.4	132.1
GF04009369S	4366	125	27.12	100.17	Asia	792979	1.0101	6.9	5.4	93.6	1.25	9.8	0.351	690.3	12.65	-15.15	27.8	9.65	-7.95	9.65	-7.95	1765.2	443.9	7.7	101.8	1120	42.3	1120	42.3
GF03001636S	12853	227	60.55	7.41667	Europe	1593	0	5.5	8.66667	206.2	-3.75	5.2	0.221	632.2	8.45	-15.15	23.6	-3.95	-1.05	5.15	-10.95	2584.4	290.1	118.9	26.1	801.4	397.7	584.4	757.5
GF04010125S	4413	125	24.53	101.02	Asia	1010031	1	5.6	5.3	72.9	12.25	10.3	0.482	401.6	20.25	-1.05	21.3	16.55	6.55	16.55	6.55	1403.6	276.3	20.4	77.9	749.7	73.1	749.7	73.1
GF04012071S	4413	125	24.53	101.02	Asia	837157	1	5.6	5.3	72.9	12.25	10.3	0.482	401.6	20.25	-1.05	21.3	16.55	6.55	16.55	6.55	1403.6	276.3	20.4	77.9	749.7	73.1	749.7	73.1
GF04019576S	6100	303	30.3491	119.426	Asia	26246	1	5.3	4.8	65.9	11.25	8.2	0.282	723.8	25.45	-3.55	29	20.45	3.45	20.45	1.85	2315.3	397.4	67.7	48.8	994	284	994	294.9
GF05012948S	5157	12	60.3769	111.767	Asia	8700	5	5.7	6.4	92.7	-5.35	8.7	0.164	1613	21.95	-31.35	53.3	15.35	-13.95	15.35	-26.25	513.8	72.6	17.7	43.7	208.6	61.1	208.6	78.5
GF01017733S	8436	208	63.18	15.26	Europe	538	5	4.8	9.5	204.2	3.25	6.4	0.222	784.9	18.25	-10.45	28.7	13.65	-2.25	13.65	-6.65	684.9	98.4	33.6	36.8	267.9	104.2	267.9	123.8
GF01004624S	12580	216	51.2361	5.26389	Europe	1068	1	5	3.7	46.8	10.35	7.1	0.323	551	22.45	0.45	22	4.45	6.45	17.55	3.35	867.6	83.4	49.6	11.8	240	186.3	226.7	225.6
GF04015174S	10003	215	58.5538	23.5951	Europe	2826	1	5.8	9.1	107	6.55	3.1	0.127	720.1	18.85	-5.25	24.1	12.85	3.65	16.05	-2.15	659.3	78.4	31.2	31	223.2	99.4	205.1	122.3
GF01014981S	9593	215	61.8	21.7	Europe	5234	5	4.3	10.6	236.5	4.85	5.7	0.2	763.3	19.95	-8.35	28.3	10.35	3.45	15.05	-4.45	751.3	86.6	35.2	27.5	239.3	119.9	234	169.9
GF01016699S	1505	221	39.55	-121.04	North America	11740	5	5.8	6	105.2	13.05	12.5	0.402	686.8	31.35	0.35	31	4.85	22.15	22.15	4.85	2242.4	415.6	2.4	80.7	1143	39.1	39.1	1143
GF04005321S	8918	212	49.2703	16.7192	Europe	3838	1	5.3	6.3	55.4	8.45	7.8	0.278	729.1	22.95	-4.95	27.9	17.75	0.35	17.75	-1.05	580.7	77.8	27.2	37.4	223.1	92.4	223.1	93.7
GF04013500S	4413	125	24.53	101.02	Asia	14480	1	5.6	5.3	72.9	12.25	10.3	0.482	401.6	20.25	-1.05	21.3	16.55	6.55	16.55	6.55	1403.6	276.3	20.4	77.9	749.7	73.1	749.7	73.1
GF02006230S	4836	298	36.087	108.526	Asia	32062	1	7.5	3.3	31	9.55	10.8	0.296	926.2	26.65	-9.65	36.3	19.45	-2.85	20.95	-2.85	609.5	132.9	4.3	87.6	350.9	17.8	340.3	17.8
GF05000268V	1146	275	32.64	-108.34	North America	14569	5	7	1.3	13.2	13.65	13.1	0.405	734.6	30.15	-2.05	32.2	21.65	13.55	22.85	4.15	412.3	82.4	11	66.9	209	40.7	180.3	86.2
GF04012587S	4473	124	21.61	101.57	Asia	72190	4	5	3.2	42.2	22.05	9.4	0.493	326.9	29.75	10.65	19.1	25.25	17.25	25.25	17.25	1887.7	391.9	22.8	81	1030.3	80.7	889.7	80.7
GF01009747S	1667	269	20.151	-155.792	North America	17473	0	5.8	5	50.8	19.35	4	0.532	124.8	23.25	15.75	7.5	17.85	20.85	20.85	17.75	1403.5	178.4	64.1	28.1	442.5	259.5	273.8	439.2
GF04000454S	12292	216	50.8125	4.4611	Europe	7764	1	4.7	5.5	72	10.15	7.1	0.329	532.3	21.95	0.35	21.6	4.45	6.25	17.05	3.35	875.5	82.3	52.5	10.9	237.3	187.5	232.3	224
GF04019468S	6763	301	42.2722	128.16	Asia	39549	1	5.7	6.4	125.9	3.45	9.2	0.21	1213.5	23.15	-20.65	43.8	18.45	-12.85	18.45	-12.85	1165.5	301.6	14.6	90.8	698.1	52.7	698.1	52.7
GF03000686S	10881	215	58.3698	26.556	Europe	28503	1	6.4	10.5	83.7	5.85	6.5	0.216	808.7	21.55	-8.25	29.8	16.45	-0.05	16.45	-4.25	692.1	89.7	29.6	32.2	248.6	102.6	248.6	132
GF04009520S	4366	125	27.12	100.17	Asia	579666	1.0101	6.9	5.4	93.6	1.25	9.8	0.351	690.3	12.65	-15.15	27.8	9.65	-7.95	9.65	-7.95	1765.2	443.9	7.7	101.8	1120	42.3	1120	42.3
GF01012207S	10166	215	61.51	24.17	Europe	1049	5	4.6	11.9	229	4.35	5.2	0.176	811.5	19.85	-9.45	29.3	15.05	-2.15	15.05	-5.85	706.8	91.3	33.8	32.1	251.2	106.3	251.2	140.4
GF05026334S	12646	216	45.12	5.92	Europe	4570	5	5.8	7.6	107.8	2.35	9.6	0.346	672.6	16.35	-11.55	27.9	3.15	-2.45	11.05	-6.25	1856.5	182.5	123.7	10.4	510.7	415.5	434.4	444.5
GF04013125S	4366	125	27.12	100.17	Asia	132042	1.0101	6.9	5.4	93.6	1.25	9.8	0.351	690.3	12.65	-15.15	27.8	9.65	-7.95	9.65	-7.95	1765.2	443.9	7.7	101.8	1120	42.3	1120	42.3
GF01009231S	9609	215	58.3267	21.8956	Europe	1550	0	5.9	9.2	120.3	7.15	3.7	0.158	668.9	19.45	-3.75	23.2	8.55	0.85	16.05	-0.85	613.5	73.4	29.2	30.6	208.5	95.5	177.1	113.7
GF05022501S	11614	210	61.49	29.04	Europe	14109	0	4.6	12	261.9	3.95	5.3	0.17	897.3	20.65	-10.55	31.2	15.85	-2.85	15.85	-7.35	690.2	83.6	31.8	28.3	228.8	108.4	228.8	151
GF01016459S	1491	261	50.85	-120.42	North America	7589	5	6.2	4.5	40.4	4.05	10.2	0.302	821.6	22.65	-10.95	33.6	12.55	-0.75	14.75	-6.35	608.2	76.8	31.2	24	196.6	103.1	185.8	132.4
GF01002967S	9141	210	65.9687	17.819	Europe	1152	0	4.725	9.2	211.8	1.05	5.3	0.181	855	16.35	-13.05	29.4	12.45	-5.05	12.45	-9.65	795.8	131.9	35	40.8	319.5	118.6	319.5	141.4
GF03006596S	6676	301	45.4	127.661	Asia	13634	1	6.2	8.1	124.5	3.05	10.3	0.205	1389.2	24.95	-24.95	49.9	19.85	-16.05	19.85	-16.05	707.6	196.2	6.1	103.6	465.5	23	465.5	23
GF04015621S	10561	215	58.1423	25.9218	Europe	4144	1	6.2	11.9	94.4	5.85	5.8	0.2	806.7	21.05	-8.05	29.1	16.45	-0.25	16.45	-4.25	723.4	86.6	33.8	27.9	247.2	114.5	247.2	150.7
GF04013378S	4413	125	24.53	101.02	Asia	71263	1	5.6	5.3	72.9	12.25	10.3	0.482	401.6	20.25	-1.05	21.3	16.55	6.55	16.55	6.55	1403.6	276.3	20.4	77.9	749.7	73.1	749.7	73.1
GF01001319S	6070	40	-34.0003	119.212	Australia	60023	3	6.6	1.5	34.8	15.35	10.2	0.515	319.2	26.45	6.65	19.8	12.05	19.15	19.35	11.15	444.8	48.9	22.1	25	142.2	73.5	85.3	141.7
GF05020175S	9532	208	55.9886	21.0764	Europe	1534	0	6.2	8.3	98	7.75	5.4	0.219	688.6	21.05	-3.75	24.8	8.55	2.05	16.75	-0.65	807.9	98.8	33.5	31.4	277.3	123.8	227.8	177.3
GF05011800S	5156	304	33.5594	111.708	Asia	125569	1	6.4	3	42.7	13.75	8.4	0.264	854	28.25	-3.65	31.9	24.25	2.15	24.25	2.15	927.2	209	12.5	78.4	491.6	43.7	491.6	43.7
GF05019936S	12752	260	56.798	59.425	Asia	40824	10	5.4	7.7	71.1	1.75	7.5	0.196	1107.9	21.35	-16.85	38.2	15.85	-10.45	15.85	-12.75	668.3	92.8	28	37.3	256.3	95.5	256.3	108.5
GF01016764S	3743	205	49.07	-89.41	North America	10304	1	5.4	5.3	55.6	2.15	9.2	0.212	1171.5	23.45	-19.95	43.4	16.55	-11.55	16.55	-13.75	768.3	102	26.8	37.6	280.8	101.1	280.8	107.5
GF01000971S	8376	192	-35.881	149.008	Australia	125828	5	5.5	3.5	69.1	9.85	10.3	0.426	485.7	23.35	-0.75	24.1	12.35	10.05	16.05	3.55	757	77.1	45.7	14.3	220	151	206.9	188.5
GF04013225S	4473	124	21.61	101.57	Asia	55247	4	5	3.2	42.2	22.05	9.4	0.493	326.9	29.75	10.65	19.1	25.25	17.25	25.25	17.25	1887.7	391.9	22.8	81	1030.3	80.7	889.7	80.7
GF05024217S	13845	18	29.83	92.48	Asia	75702	0	6.8	3.9	42.7	-6.25	12.2	0.334	873.2	9.95	-26.65	36.6	4.75	-16.35	4.75	-16.95	879.7	220	5.8	104.9	573.1	21.5	573.1	22.9
GF03000794S	13028	216	46.5683	8.37548	Europe	48895	0	5.5	9.2	146.4	1.55	7.9	0.289	688.6	15.45	-11.75	27.2	8.25	-6.05	10.45	-7.15	2312.8	235.1	146.5	11.8	634.6	487.2	607	491
GF04009751S	4473	124	21.61	101.57	Asia	308651	4	5	3.2	42.2	22.05	9.4	0.493	326.9	29.75	10.65	19.1	25.25	17.25	25.25	17.25	1887.7	391.9	22.8	81	1030.3	80.7	889.7	80.7
GF05000548V	11491	215	59.06	27.51	Europe	652	0	5.1	11	197.9	5.65	4.8	0.167	834.3	21.05	-7.95	29	16.75	-1.15	16.75	-4.55	736.6	99.6	30.7	35.8	271.9	103.6	271.9	133
GF01001146S	8603	192	-33.6088	150.723	Australia	114025	0	5.4	2.4	34.3	17.25	10.4	0.465	410.3	28.45	6.05	22.4	21.85	12.85	22.25	11.65	926.5	137.5	40.7	35	340.5	135.8	325.5	150.3
GF01009985S	8907	212	49.2776	16.7042	Europe	37089	1	5.8	5.9	50.2	8.25	7.8	0.279	724.2	22.75	-5.05	27.8	17.55	0.25	17.55	-1.15	575.7	77.1	26.9	37.3	220.8	91.8	220.8	93
GF01012679S	7536	51	35.9149	138.798	Asia	26070	1	5.2	6.3	87.3	4.55	8.6	0.259	842.7	19.55	-13.75	33.3	15.05	-6.35	15.05	-6.35	2106.5	356.6	47.2	60.6	974.7	166	974.7	166
GF04007167S	1840	240	64.0003	-21.1858	Europe	79825	20	6.1	7.1	204.6	4.65	5.3	0.276	468.3	14.05	-5.25	19.3	1.85	9.65	11.05	-0.65	1675.6	163.8	100.1	15.7	474.1	319.4	358	473.7
GF05019635S	5667	303	32.2333	116.617	Asia	43085	0	6.9	2.4	17	16.05	8.8	0.264	883.8	31.45	-1.75	33.2	26.95	4.25	26.95	4.25	1062.4	215.3	26	59.5	510.3	112.5	510.3	112.5
GF04012343S	4411	125	24.533	101.016	Asia	28421	1	5.6	5	69.4	12.45	10.2	0.482	402.2	20.35	-0.85	21.2	16.75	6.65	16.75	6.65	1378.9	273.3	20	78.1	738.9	71.9	738.9	71.9
GF04019995S	5391	299	36.2317	114.963	Asia	47546	0	8.1	1.2	9.2	14.65	10.8	0.289	990	31.95	-5.55	37.5	26.75	1.15	26.75	1.15	553.9	154	4.7	103.9	350.3	17.6	350.3	17.6
GF05018797S	3842	239	39.07	-96.58	North America	56735	0	6.3	2.8	35.6	12.55	10.3	0.28	961.8	31.65	-5.15	36.8	22.35	-0.25	24.75	-0.25	938.8	152.9	18.6	53.8	402.8	76.3	384.4	76.3
GF05000179V	12953	13	29.49	79.14	Asia	10269	5	6	3.5	47.7	22.35	11	0.391	581.4	34.95	6.85	28.1	26.85	14.75	28.65	14.05	1621.8	520.1	7	129	1246.5	65.3	680.6	109
GF01019424S	6593	301	41.85	124.9	Asia	39635	1	6	4.9	69.3	4.45	11.4	0.239	1240.5	24.45	-23.25	47.7	19.55	-12.55	19.55	-12.55	1010.3	261	9.9	96.8	633.1	36.4	633.1	36.4
GF04000073S	9553	210	69.5178	21.3171	Europe	1111	5	5.4	10.2	201.4	-0.65	4.9	0.176	802	13.85	-13.95	27.8	9.35	-2.25	10.35	-10.15	802.5	96.6	38.9	27.5	252.3	127.6	233	222.5
GF04013941S	4411	125	24.533	101.016	Asia	17679	1	5.6	5	69.4	12.45	10.2	0.482	402.2	20.35	-0.85	21.2	16.75	6.65	16.75	6.65	1378.9	273.3	20	78.1	738.9	71.9	738.9	71.9
GF04013312S	4365	125	27.167	100.167	Asia	17946	1.0101	6.8	5.6	97	0.75	9.6	0.344	700.8	12.15	-15.75	27.9	9.25	-7.25	9.25	-8.55	1685.9	425.2	7.3	101.7	1070.3	40.8	1070.3	41.1
GF05022476S	3052	100	47.7169	-72.5168	North America	40873	10	5.1	6.9	94.3	3.35	9	0.212	1151.7	23.15	-19.35	42.5	16.05	-10.85	17.35	-12.35	986.7	121	56.4	22.4	316.4	179.6	308.2	192.1
GF01019567S	5288	297	24.4994	113.56	Asia	10537	1	6	2.4	27.9	21.35	7.6	0.297	647.4	31.95	6.55	25.4	24.95	18.35	28.85	12.45	1919.8	309.9	47.7	57.6	873.3	157.1	664.1	255.2
GF01016564S	1565	274	52.32	-121.92	North America	8869	5	6	5	35	3.95	10.6	0.313	816.4	21.95	-12.05	34	14.25	-0.45	14.25	-6.75	642.8	85.4	27.9	29.9	216.1	89.9	216.1	144.5
GF05003839S	6851	207	50.5889	13.2669	Europe	1733	5	5	7.4	111.9	5.75	7.3	0.296	633.7	18.85	-5.75	24.6	13.85	1.05	13.85	-2.35	1097.9	129.5	68.6	20.2	356.2	225.1	356.2	244.5
GF04016110S	11381	215	58.2728	27.3312	Europe	930	1	5.5	11.1	117.3	6.05	5	0.175	822.9	21.15	-7.65	28.8	16.85	-0.25	16.85	-4.25	704.6	94.9	31.2	34	262.4	103.3	262.4	131.6
GF01005496S	1979	211	52.185	-3.39097	Europe	215871	0	5.6	6.8	82.5	8.75	6.3	0.35	418.6	18.35	0.45	17.9	6.45	12.85	14.35	3.65	1234.8	142.9	68.1	26.8	416.5	223.2	224.7	381.9
GF01004857S	5803	14	49.5253	117.272	Asia	60803	0	7.3	4.7	37.9	-0.05	10.6	0.206	1514.8	24.85	-26.75	51.6	18.55	-20.45	18.55	-20.45	313.2	96.5	1.5	119.9	228.5	6.5	228.5	6.5
GF04004748S	4563	302	29.6076	102.076	Asia	7069	1	5.7	6.6	87.7	10.35	8	0.324	560.2	19.85	-4.95	24.8	16.85	2.55	16.85	2.55	2147.8	386.6	12.4	78	1109	57.2	1109	57.2
GF05020366S	6256	212	58.0667	12.0167	Europe	9949	5	4.3	6.3	131	7.05	5.7	0.244	622.4	19.85	-3.65	23.5	3.65	5.95	15.25	-0.55	1065.2	123.3	57.8	20.5	328.5	194.1	276.8	267.3
GF05013710S	8157	194	-37.8078	145.834	Australia	18405	1	5.1	4.8	135	9.55	8.6	0.43	383.4	21.45	1.45	20	5.25	14.45	14.55	4.75	1313.1	145.6	55.2	23.4	418.7	220.3	242.5	403.9
GF04000106S	9555	210	69.5182	21.3176	Europe	849	5	5.4	10.2	201.4	-0.65	4.9	0.176	802	13.85	-13.95	27.8	9.35	-2.25	10.35	-10.15	802.5	96.6	38.9	27.5	252.3	127.6	233	222.5
GF03009332S	6518	75	51.0133	121.794	Asia	31167	20	6.2	13.1	110.2	-2.85	11.2	0.21	1566.2	22.05	-31.45	53.5	16.15	-23.95	16.15	-23.95	466.6	117.4	4.3	102.1	308.8	17	308.8	17
GF01012585S	7536	51	35.9149	138.798	Asia	29702	1	5.2	6.3	87.3	4.55	8.6	0.259	842.7	19.55	-13.75	33.3	15.05	-6.35	15.05	-6.35	2106.5	356.6	47.2	60.6	974.7	166	974.7	166
GF03003485S	6582	301	40.83	124.74	Asia	9264	0	6.2	3.6	57.9	7.25	9.9	0.225	1164	25.75	-18.25	44	21.45	-8.65	21.45	-8.65	1090.4	306.5	11.6	103.8	705	42.9	705	42.9
GF04016850S	10622	215	57.8731	26.1284	Europe	4364	5	5.3	13.3	154.2	5.85	6.8	0.228	802.9	21.55	-8.25	29.8	16.25	-0.15	16.25	-4.25	705	83.4	33.4	26.8	238.2	113.6	238.2	147.5
GF04016428S	10909	215	57.9173	26.5767	Europe	3199	1	5.7	11.5	115.9	5.45	6.5	0.221	796.5	21.05	-8.45	29.5	15.85	-0.45	15.85	-4.55	772.1	94.4	35.3	28.1	265.9	122.1	265.9	158.3
GF01004922S	6240	299	36.6641	119.981	Asia	58953	0	7.4	1.1	9.1	12.85	10.5	0.285	976.8	30.35	-6.55	36.9	24.85	-0.35	24.85	-0.35	667.3	187.7	8	102.8	421.3	28.1	421.3	28.1
GF04010853S	4473	124	21.61	101.57	Asia	811803	4	5	3.2	42.2	22.05	9.4	0.493	326.9	29.75	10.65	19.1	25.25	17.25	25.25	17.25	1887.7	391.9	22.8	81	1030.3	80.7	889.7	80.7
GF04013657S	4411	125	24.533	101.016	Asia	38296	1	5.6	5	69.4	12.45	10.2	0.482	402.2	20.35	-0.85	21.2	16.75	6.65	16.75	6.65	1378.9	273.3	20	78.1	738.9	71.9	738.9	71.9
GF04013596S	4411	125	24.533	101.016	Asia	39478	1	5.6	5	69.4	12.45	10.2	0.482	402.2	20.35	-0.85	21.2	16.75	6.65	16.75	6.65	1378.9	273.3	20	78.1	738.9	71.9	738.9	71.9
GF01004693S	12580	216	51.2361	5.26389	Europe	702	1	5	3.7	46.8	10.35	7.1	0.323	551	22.45	0.45	22	4.45	6.45	17.55	3.35	867.6	83.4	49.6	11.8	240	186.3	226.7	225.6
GF05016712S	5013	207	47.5806	11.6392	Europe	7158	5	5.5	11.4	121	6.75	9.8	0.337	692.8	20.65	-8.25	28.9	15.45	-2.35	15.45	-2.35	1583.9	211.9	85.7	31.7	593	280.4	593	280.4
GF05013228S	9287	210	69.4839	18.8642	Europe	23822	5	5.5	8.33333	188	2.25	5.2	0.187	795.3	15.75	-12.15	27.9	-2.45	6.25	12.75	-7.55	1611.1	192	79	26.6	514.4	257.1	324.2	483.2
GF05020213S	1656	211	53.1	-1	Europe	10240	0	6.1	6.6	96.6	9.95	6.8	0.354	449.5	20.65	1.35	19.3	7.45	6.45	15.95	4.55	660.5	62.9	41.9	10.5	180.3	143.8	172.4	156
GF05012335S	6756	301	42.1667	128.1	Asia	36123	1	5.7	5.9	135.8	2.25	8.8	0.204	1220.2	21.85	-21.55	43.4	17.35	-14.05	17.35	-14.05	1315.5	338.2	16.9	90.2	785.2	61.1	785.2	61.1
GF05028359S	13663	216	46.77	9.87	Europe	649	0	5.1	9.9	95.1	-0.25	10	0.329	723.6	14.25	-16.05	30.3	8.75	-5.15	8.75	-9.85	1627.6	215.5	87.7	32.4	614.7	287.3	614.7	291.2
GF04000200S	3003	97	42.4836	-72.1875	North America	25922	1	4.8	13.7	202.8	8.55	9.1	0.255	901.9	26.15	-9.55	35.7	20.05	-2.35	20.05	-3.15	1211.7	112.6	87.2	7.9	324.3	271	324.3	271.1
GF05001204V	8076	277	-17.03	145.59	Australia	16586	1.5	5.7	1.5	24.8	20.85	7.3	0.513	245.9	27.45	13.25	14.2	23.35	17.95	23.65	17.35	1558.8	343.8	27.5	89.7	961.7	89.4	801.2	98.8
GF04010972S	4413	125	24.53	101.02	Asia	186778	1	5.6	5.3	72.9	12.25	10.3	0.482	401.6	20.25	-1.05	21.3	16.55	6.55	16.55	6.55	1403.6	276.3	20.4	77.9	749.7	73.1	749.7	73.1
GF01016134S	2765	280	-54.3539	-68.8212	South America	48126	1	6	12.3	182.4	3.85	5.2	0.335	342.2	11.25	-4.15	15.4	6.45	1.85	8.25	-0.65	1135	115	74.6	11.5	307.3	250.7	302.9	274
GF05005130S	13912	300	33.25	97.46	Asia	20125	3	6.8	5.3	69.1	-3.95	13.4	0.335	966.9	13.35	-26.75	40.1	7.95	-15.95	7.95	-15.95	747.5	149.5	5.9	87.1	418.6	24.7	418.6	24.7
GF04010009S	4413	125	24.53	101.02	Asia	295399	1	5.6	5.3	72.9	12.25	10.3	0.482	401.6	20.25	-1.05	21.3	16.55	6.55	16.55	6.55	1403.6	276.3	20.4	77.9	749.7	73.1	749.7	73.1
GF01016069S	2733	280	-54.5792	-67.2232	South America	48112	1	5.6	10.5	167.6	2.95	7	0.404	349.8	11.15	-6.05	17.2	6.65	1.05	7.25	-1.75	912.5	109.3	52.9	21.3	289.8	173.6	289.7	199
GF04010771S	4473	124	21.61	101.57	Asia	307454	4	5	3.2	42.2	22.05	9.4	0.493	326.9	29.75	10.65	19.1	25.25	17.25	25.25	17.25	1887.7	391.9	22.8	81	1030.3	80.7	889.7	80.7
GF04003070S	5178	297	23.1667	112.167	Asia	47133	0	5.3	3.6	39.7	21.95	7.2	0.329	546.9	30.95	9.15	21.8	27.25	15.95	28.25	14.35	1545.8	248.5	29.3	60.4	696	118.8	638.6	151.2
GF04017135S	10260	215	59.001	24.6229	Europe	634	1	5.9	8.7	140.2	5.65	6.8	0.231	764.7	21.25	-7.95	29.2	15.75	-0.35	15.75	-3.75	798.8	97.6	36.4	29.7	264.7	124.2	264.7	172
GF01016834S	1489	261	50.88	-120.35	North America	5826	5	6.3	4.6	39.4	5.05	10.1	0.297	835	23.65	-10.25	33.9	13.65	0.35	15.85	-5.55	535.5	64	29	21.6	162.7	93.9	152.7	124.2
GF05000611V	12474	258	43.01	42.84	Europe	10725	2	5.3	7.3	100.7	3.65	8.8	0.279	829.8	19.05	-12.45	31.5	7.45	-5.55	14.25	-6.95	1117.7	114.7	61.6	14.6	319.9	224.2	317.1	231
GF03006510S	5152	297	25.5167	111.5	Asia	22134	0	5.8	2.3	29.4	18.95	7.4	0.254	783.7	32.15	3.15	29	23.35	14.85	28.45	8.45	1607.5	251.9	49.3	49.8	699.3	199.9	495.7	252
GF01016652S	1620	226	52.32	-126.31	North America	6014	0	6	6.6	77.3	-3.65	8.1	0.288	664.1	11.75	-16.35	28.1	-8.85	2.65	5.05	-11.65	2600.8	405.1	89.3	50.1	1095.6	307.5	311.7	822.1
GF04010809S	4366	125	27.12	100.17	Asia	105614	1.0101	6.9	5.4	93.6	1.25	9.8	0.351	690.3	12.65	-15.15	27.8	9.65	-7.95	9.65	-7.95	1765.2	443.9	7.7	101.8	1120	42.3	1120	42.3
GF04009958S	4473	124	21.61	101.57	Asia	206373	4	5	3.2	42.2	22.05	9.4	0.493	326.9	29.75	10.65	19.1	25.25	17.25	25.25	17.25	1887.7	391.9	22.8	81	1030.3	80.7	889.7	80.7
GF05025243S	12086	253	-3.35362	38.8252	Africa	84334	0	6.9	1.4	22.9	25.45	9.7	0.675	132.8	33.05	18.75	14.3	25.65	23.65	27.05	23.65	558.5	114.7	7.6	79	267.7	29.2	163.9	29.2
GF04010619S	4473	124	21.61	101.57	Asia	216306	4	5	3.2	42.2	22.05	9.4	0.493	326.9	29.75	10.65	19.1	25.25	17.25	25.25	17.25	1887.7	391.9	22.8	81	1030.3	80.7	889.7	80.7
GF04017219S	10092	215	59.2392	23.8258	Europe	1014	5	6	9.3	131.2	6.05	3.6	0.143	716.4	18.85	-6.05	24.9	12.25	3.45	15.55	-2.65	708	86.5	32.1	31.8	244	104	218.3	132.4
GF04008364S	7593	51	35.949	138.828	Asia	11786	1	5.6	6.8	80.9	9.75	8.5	0.261	826.2	24.55	-8.05	32.6	20.05	-0.95	20.05	-0.95	1808.8	313.8	37.5	63.6	858.4	131.7	858.4	131.7
GF05031665S	3553	214	39.3918	-8.9989	Europe	20629	3	6	4.3	68.3	15.55	7.4	0.388	373.3	26.25	7.05	19.2	13.95	20.25	20.45	10.85	799.8	120.5	9.6	55.5	341.3	48.6	61.1	291.6
GF01003003S	9112	210	66.1381	17.725	Europe	6343	5	4.725	9.475	207	0.85	5.6	0.186	869.2	16.45	-13.65	30.1	12.45	-5.35	12.45	-10.05	804.8	129.9	35.5	39.2	317.5	122.5	317.5	146.3
GF01016669S	3621	112	46.42	-83.37	North America	18709	1	5.4	5.7	76.5	4.95	6.6	0.174	1044.6	23.25	-14.55	37.8	13.35	-8.05	18.05	-8.75	890.4	101.8	43.6	23.1	287.4	151.5	245.5	174.6
GF05022235S	3373	203	48.3538	-78.63	North America	50212	5	5.2	4.3	54.7	2.05	9.4	0.217	1168.3	22.95	-20.35	43.3	15.05	-12.35	16.35	-13.65	975.7	115.9	51.9	25.8	328.4	165	308.5	187.5
GF02000421S	3821	239	40.15	-95.54	North America	91082	0	6.4	2.6	23.9	11.75	10.3	0.275	989.7	30.55	-6.75	37.3	21.95	-1.65	24.15	-1.65	940	133.1	18.4	51	396.5	78	372.9	78
GF02006567S	5857	303	29.121	117.906	Asia	2999	1	5.2	2.1	29.8	18.25	8	0.258	812.9	32.85	1.75	31.1	22.35	14.05	28.25	7.45	1977.3	368.5	51.8	57	889.1	209.2	731.6	274.2
GF05028659S	12784	216	52.368	6.266	Europe	9541	0	5.2	5.8	94.8	9.85	7	0.318	550	21.95	0.05	21.9	16.95	5.85	16.95	2.85	882	89.8	44.5	15.6	246.3	174.7	246.3	220.3
GF04009923S	4413	125	24.53	101.02	Asia	299205	1	5.6	5.3	72.9	12.25	10.3	0.482	401.6	20.25	-1.05	21.3	16.55	6.55	16.55	6.55	1403.6	276.3	20.4	77.9	749.7	73.1	749.7	73.1
GF04010644S	4413	125	24.53	101.02	Asia	222806	1	5.6	5.3	72.9	12.25	10.3	0.482	401.6	20.25	-1.05	21.3	16.55	6.55	16.55	6.55	1403.6	276.3	20.4	77.9	749.7	73.1	749.7	73.1
GF05021485S	1502	224	48.1706	-120.896	North America	839	5	5.7	6.4	62.9	-0.55	8.9	0.312	630.4	16.55	-12.05	28.6	-7.55	7.95	7.95	-7.85	2293.8	417	35.4	71.1	1164	147.5	149.2	1014.9
GF01002438S	5552	40	-32.5594	116.049	Australia	3980	5	6.3	2.3	72.5	16.45	10.6	0.457	436.9	30.05	6.85	23.2	11.25	22.15	22.25	11.25	1115.7	219.6	14	80.7	600.9	45.2	60.6	600.9
GF02001064S	7140	307	31.34	130.54	Asia	48821	0	5.1	3.4	52.6	18.15	6	0.243	654.9	29.45	4.95	24.5	23.55	11.65	26.55	9.65	3030	567.2	105.4	51	1244.4	356.6	974.7	360.1
GF03006870S	13727	216	46.8022	9.90916	Europe	19774	0	5.2	10	90.6	-1.45	10	0.33	724.6	13.15	-17.25	30.4	7.55	-6.35	7.55	-11.05	1673.5	222.4	93.5	31.9	631.2	300.1	631.2	307.8
GF04017829S	12618	216	52.0148	5.77707	Europe	3094	1	4.7	3.3	67.9	10.05	6.8	0.313	545.6	21.85	0.25	21.6	4.15	6.05	17.05	3.05	925.4	88.7	49.7	13.7	262	193.6	236.2	240.5
GF04015207S	11047	215	57.7034	26.743	Europe	3547	5	5.5	11.8	97.4	5.65	6.5	0.218	811.2	21.35	-8.35	29.7	16.15	-0.25	16.15	-4.55	738	88	33.9	27.7	253.6	116.8	253.6	151.4
GF04016634S	10195	215	58.9593	24.3002	Europe	4081	1	6.2	9.5	96.5	5.95	6.5	0.226	757.4	21.25	-7.55	28.8	11.15	4.85	15.95	-3.45	767.6	94.2	35.5	29.8	252.9	119.3	252	164.9
GF03007035S	13701	216	46.802	9.90466	Europe	32749	0	5	9.7	90.9	-0.25	10	0.328	722.4	14.35	-16.05	30.4	8.75	-5.05	8.75	-9.85	1589.5	210.6	89.1	31.7	598.2	285.3	598.2	293.5
GF04010263S	4413	125	24.53	101.02	Asia	729370	1	5.6	5.3	72.9	12.25	10.3	0.482	401.6	20.25	-1.05	21.3	16.55	6.55	16.55	6.55	1403.6	276.3	20.4	77.9	749.7	73.1	749.7	73.1
GF05026109S	12854	216	47.23	7.42	Europe	29893	5	5.9	8.2	108.8	6.55	8.4	0.346	581.3	19.05	-5.15	24.2	12.65	2.25	14.15	-0.65	1693.3	167.4	111.7	12	477.9	363.1	469.3	392.8
GF04017796S	3627	101	35.0382	-83.4594	North America	84518	1	4.9	9.2	127.7	10.35	9.6	0.347	658.3	24.35	-3.25	27.6	1.65	15.15	18.75	1.65	2409.4	243.8	156.3	12.8	705.3	530	596.6	705.3
GF01019055S	13883	300	34.1	96.2	Asia	50952	3	7.4	4.5	55.4	-4.95	13.7	0.354	892.9	12.45	-26.25	38.7	6.55	-15.65	6.55	-15.65	618.8	131.4	4.7	97.2	375.8	17.4	375.8	17.4
GF05001689V	8574	278	59.69	150.29	Europe	12105	10	4.7	11.1	130	-3.95	4.9	0.129	1195.4	14.95	-22.65	37.6	6.45	-17.45	10.95	-19.05	664.3	103.1	17	53.4	289.8	60.3	226.7	70
GF05025901S	12826	216	46.51	6.86	Europe	28849	0	5.8	9.4	113	8.75	7.3	0.304	618.9	20.85	-3.15	24	14.75	1.95	16.75	0.95	1694.5	168.7	103.2	14.6	488.6	347.4	485.8	360.7
GF04009818S	4413	125	24.53	101.02	Asia	433934	1	5.6	5.3	72.9	12.25	10.3	0.482	401.6	20.25	-1.05	21.3	16.55	6.55	16.55	6.55	1403.6	276.3	20.4	77.9	749.7	73.1	749.7	73.1
GF01014091S	1614	221	38.1203	-122.897	North America	1757	5	5.7	4.7	63.7	12.45	6.1	0.496	211.1	19.15	6.85	12.3	9.75	15.15	15.15	9.75	1087.9	228	1.4	92.4	631.3	12	12	631.3
GF01015036S	4493	302	29.5958	101.879	Asia	3970	0	6.2	6.9	104.1	-8.45	8.9	0.276	778	5.25	-27.05	32.3	1.35	-18.65	1.35	-18.65	2885	548.6	18.9	78.9	1511.2	85.6	1511.2	85.6
GF05026793S	2293	255	-28.1448	-49.6229	South America	25670	0	5	4.9	81.3	12.95	8	0.505	288.1	20.85	5.05	15.8	16.45	11.05	16.45	9.35	1931.6	232	112.7	22.9	628.5	367.5	596.4	388.7
GF04012160S	4366	125	27.12	100.17	Asia	220263	1.0101	6.9	5.4	93.6	1.25	9.8	0.351	690.3	12.65	-15.15	27.8	9.65	-7.95	9.65	-7.95	1765.2	443.9	7.7	101.8	1120	42.3	1120	42.3
GF04015303S	10813	215	58.51	26.4808	Europe	9118	1	5.8	11.2	138.2	5.75	6.7	0.224	805	21.45	-8.45	29.9	16.25	-0.25	16.25	-4.35	719.4	94.9	30.7	32.6	260.7	106.2	260.7	137.7
GF05016281S	2762	15	48.19	-68.598	North America	89171	5	5	6.5	93.8	3.35	7.7	0.199	1054.5	21.75	-16.95	38.7	15.35	-4.65	16.35	-10.75	1094.7	118.5	69.7	15.3	322.9	216.5	318.6	245.2
GF03007219S	8934	212	49.2878	16.7456	Europe	4194	1	5.5	7	50.8	8.25	7.8	0.281	721	22.75	-5.05	27.8	17.45	0.25	17.45	-1.05	600.5	79.8	28	37.1	229.8	95.6	229.8	96.9
GF04017843S	12618	216	52.0148	5.77707	Europe	2900	1	4.7	3.3	67.9	10.05	6.8	0.313	545.6	21.85	0.25	21.6	4.15	6.05	17.05	3.05	925.4	88.7	49.7	13.7	262	193.6	236.2	240.5
GF05012673S	8725	208	59.9297	16.1742	Europe	3316	0	4.5	8.4	175.2	5.65	6.8	0.242	735.2	21.25	-6.75	28	15.45	0.25	15.45	-3.45	731.8	86.9	37.2	27.2	253.5	121.9	253.5	143.4
GF05000935V	6318	216	42.08	12.09	Europe	22241	0	6.9	4.5	57.1	14.75	6.5	0.288	570.9	26.95	4.25	22.7	12.25	22.25	22.25	7.85	867.1	123.8	20.4	46.5	364.4	85.5	85.5	258.7
GF03007068S	13597	216	46.7326	9.8491	Europe	25439	0	5	9.9	92.5	1.15	9.9	0.327	723.8	15.75	-14.55	30.3	10.25	-6.85	10.25	-8.35	1529.5	198.2	78.2	31.7	567	261.8	567	266.8
GF05001627V	6571	29	36.78	12	Europe	8405	0	6.5	5.4	87.2	14.95	1.5	0.106	464.4	22.85	8.25	14.6	11.25	20.55	21.25	9.55	677.9	108.3	3.4	72.2	323.9	14.8	88.8	218.6
GF04015957S	10686	215	57.9037	26.2774	Europe	3957	0	5.9	12.6	129.5	5.85	6.6	0.223	803.7	21.55	-8.15	29.7	16.25	-0.05	16.25	-4.35	705.5	83.9	33	26.8	238.4	113.6	238.4	147.7
GF04010536S	4413	125	24.53	101.02	Asia	748360	1	5.6	5.3	72.9	12.25	10.3	0.482	401.6	20.25	-1.05	21.3	16.55	6.55	16.55	6.55	1403.6	276.3	20.4	77.9	749.7	73.1	749.7	73.1
GF04016937S	11297	215	56.2955	27.2865	Europe	2389	1	5.2	10.7	125.6	5.95	6.2	0.211	818.9	21.45	-7.95	29.4	16.45	0.15	16.45	-4.55	693.4	89.8	33.2	28	239.9	112	239.9	138.3
GF04015527S	10359	215	59.215	25.042	Europe	2233	0	6.1	10	128.7	5.65	6.4	0.218	775.2	21.25	-8.15	29.4	15.95	-0.45	15.95	-3.95	713.2	88.4	32.8	30.5	238	109.2	238	149.8
GF03007108S	13730	216	46.8023	9.90917	Europe	13162	0	5.2	10	90.6	-1.45	10	0.33	724.6	13.15	-17.25	30.4	7.55	-6.35	7.55	-11.05	1673.5	222.4	93.5	31.9	631.2	300.1	631.2	307.8
GF04012330S	4366	125	27.12	100.17	Asia	614776	1.0101	6.9	5.4	93.6	1.25	9.8	0.351	690.3	12.65	-15.15	27.8	9.65	-7.95	9.65	-7.95	1765.2	443.9	7.7	101.8	1120	42.3	1120	42.3
GF05012499S	3655	112	44.8	-84.8	North America	83544	1	5.1	8.6	84.6	6.25	9.2	0.247	953.8	25.05	-12.25	37.3	13.15	-5.25	18.25	-6.35	929.4	100	44.3	25.4	298.2	150.4	285.1	163.2
GF04006724S	37	206	38.8145	-0.213579	Europe	15113	5	7.5	3.1	44.7	14.95	7.5	0.328	550.6	27.15	4.25	22.9	16.15	22.35	22.45	8.55	791.6	112.4	8.2	47.7	311.8	55.3	130.8	231.2
GF04010394S	4366	125	27.12	100.17	Asia	267020	1.0101	6.9	5.4	93.6	1.25	9.8	0.351	690.3	12.65	-15.15	27.8	9.65	-7.95	9.65	-7.95	1765.2	443.9	7.7	101.8	1120	42.3	1120	42.3
GF01010184S	8915	212	49.297	16.715	Europe	5621	1	5.3	7	54	8.45	7.7	0.277	730.3	22.95	-4.95	27.9	17.75	0.35	17.75	-1.05	584.6	78	27.3	37.1	223.7	93.5	223.7	94.7
GF01006203S	9000	250	-22.1525	166.677	Australia	1993	1	5.3	3.8	52.2	21.25	4.3	0.409	224.5	26.25	15.85	10.4	24.05	18.35	24.05	18.35	2463.5	387.7	95.9	43.4	1007	352.3	1007	352.3
GF03007602S	10012	208	52.71	23.62	Europe	49395	0	5.1	9.8	78.6	7.55	7.1	0.251	782.6	22.95	-5.55	28.5	17.55	2.25	17.55	-2.55	624.8	78.5	32.3	29.8	220.5	108.8	220.5	115.9
GF02001193S	5355	297	22.57	114.65	Asia	41040	0	5.8	4.2	64.8	22.55	2.8	0.184	450.9	28.75	13.35	15.4	27.65	17.85	27.65	16.35	1981.4	396.9	25.5	80.1	1047.5	80.7	887.6	107.5
GF04005008S	6577	75	51.7	124.333	Asia	36577	5	5.7	11.4	94.1	-2.25	11.2	0.213	1546.4	22.65	-29.95	52.6	16.65	-22.85	16.65	-22.85	621.5	163.7	4.1	103.4	414.3	18.9	414.3	18.9
GF01018166S	7756	207	50.0939	14.6133	Europe	1809	0	6.2	5.7	56.7	9.35	8	0.293	702.8	23.75	-3.55	27.3	18.35	0.25	18.35	0.25	588.8	90.8	27.3	42.3	240.3	93.3	240.3	93.3
GF04009263S	4365	125	27.167	100.167	Asia	22907	1.0101	6.8	5.6	97	0.75	9.6	0.344	700.8	12.15	-15.75	27.9	9.25	-7.25	9.25	-8.55	1685.9	425.2	7.3	101.7	1070.3	40.8	1070.3	41.1
GF04012055S	4366	125	27.12	100.17	Asia	225879	1.0101	6.9	5.4	93.6	1.25	9.8	0.351	690.3	12.65	-15.15	27.8	9.65	-7.95	9.65	-7.95	1765.2	443.9	7.7	101.8	1120	42.3	1120	42.3
GF04010410S	4411	125	24.533	101.016	Asia	48576	1	5.6	5	69.4	12.45	10.2	0.482	402.2	20.35	-0.85	21.2	16.75	6.65	16.75	6.65	1378.9	273.3	20	78.1	738.9	71.9	738.9	71.9
GF01016822S	3743	205	49.07	-89.41	North America	11310	1	5.4	5.3	55.6	2.15	9.2	0.212	1171.5	23.45	-19.95	43.4	16.55	-11.55	16.55	-13.75	768.3	102	26.8	37.6	280.8	101.1	280.8	107.5
GF01003095S	9145	210	65.9558	17.8459	Europe	899	5	4.725	9.55	213.75	1.05	5.3	0.18	852.8	16.35	-12.95	29.3	12.45	-4.95	12.45	-9.55	796.8	132	35	40.9	320.2	118.4	320.2	141.4
GF04001718S	4329	209	51.1907	10.7526	Europe	33002	0	6.6	8.8	65.4	8.35	7.5	0.304	632.6	21.75	-2.85	24.6	14.95	4.05	16.55	0.35	638.7	70.8	36.7	18.9	200.5	131.2	192.9	135.4
GF04011695S	4365	125	27.167	100.167	Asia	27712	1.0101	6.8	5.6	97	0.75	9.6	0.344	700.8	12.15	-15.75	27.9	9.25	-7.25	9.25	-8.55	1685.9	425.2	7.3	101.7	1070.3	40.8	1070.3	41.1
GF04015402S	11164	215	58.1384	26.9538	Europe	3396	5	6	11.6	92.3	5.75	6.6	0.221	809.6	21.55	-8.35	29.9	16.35	-0.15	16.35	-4.45	691.7	90	31.8	32.4	253.5	104.3	253.5	130.7
GF05025711S	11811	247	-11.35	30.6674	Africa	21548	0	5.8	1.8	23.7	22.15	10.7	0.568	188.7	31.55	12.65	18.9	22.05	19.85	24.85	19.85	1125.9	275	0.2	114.4	755.5	0.6	141.8	2.9
GF01013651S	9074	208	60.3994	17.4911	Europe	3564	5	4.9	9.3	156.9	5.95	7	0.243	747.3	22.05	-6.65	28.7	15.95	0.25	15.95	-3.25	667.5	86.8	35.7	28.7	230.8	110	230.8	133.9
GF03004952S	3940	206	42.6674	0.835781	Europe	25326	0	6	6.9	126.8	4.65	8.8	0.348	601.6	17.85	-7.35	25.2	6.65	-1.85	12.65	-2.65	1221	131.2	62.5	18.4	365.4	234.5	293.9	260.8
GF05005560S	4417	123	22.56	101.18	Asia	52753	4	5.3	3.3	47.1	19.05	9.3	0.484	333	26.85	7.55	19.3	22.25	14.15	22.25	14.15	1908.9	432	19.9	84.3	1075.4	71.4	1075.4	71.4
GF04018979S	3794	205	45.43	-93.21	North America	35136	0	5.7	6.9	73.1	6.95	9.4	0.225	1127.4	27.65	-14.15	41.8	20.85	-8.25	20.85	-8.25	853.5	124.2	22.3	50.8	348	73.3	348	73.3
GF05026005S	13094	216	47.04	8.71	Europe	30661	5	5	8.9	109.4	5.25	8.4	0.325	647.6	18.25	-7.55	25.8	13.55	-3.05	13.55	-3.05	2390.8	287.4	142.3	26	833.2	454.2	833.2	454.2
GF01016917S	1491	261	50.85	-120.42	North America	3993	5	6.2	4.5	40.4	4.05	10.2	0.302	821.6	22.65	-10.95	33.6	12.55	-0.75	14.75	-6.35	608.2	76.8	31.2	24	196.6	103.1	185.8	132.4
GF05004942S	5255	304	28.23	113.18	Asia	28738	0	6.3	2.2	25.4	18.25	7.9	0.253	820.5	32.95	1.85	31.1	22.55	13.65	28.45	7.35	1773.6	261	58.2	43.4	733.9	256.3	557.9	277.3
GF04009991S	4366	125	27.12	100.17	Asia	844959	1.0101	6.9	5.4	93.6	1.25	9.8	0.351	690.3	12.65	-15.15	27.8	9.65	-7.95	9.65	-7.95	1765.2	443.9	7.7	101.8	1120	42.3	1120	42.3
GF04017660S	3788	205	46.6794	-92.52	North America	77580	1	5.4	5.3	61.3	4.85	9.1	0.222	1107.4	25.25	-15.85	41.1	18.45	-10.05	18.45	-10.05	803	112.5	22.1	50	324.2	72.7	324.2	72.7
GF04015285S	8418	212	50.6255	15.0943	Europe	10063	0	5.4	8.5	63.4	7.95	7.3	0.271	713.4	22.05	-4.95	27	17.05	3.35	17.05	-1.25	919	110.7	50.4	20.8	295.8	182.8	295.8	218.9
GF05005879S	13963	125	28.3199	99.1203	Asia	60172	1.0101	6.4	5.4	81	1.95	9	0.286	741.7	13.95	-17.45	31.4	10.35	-6.25	10.85	-8.05	1198.2	248.9	12.9	70.6	598.4	69	595.9	81.3
GF05001363V	9001	250	-22.12	166.68	Australia	12046	1	5.3	4	63.1	21.05	4.6	0.425	224.5	26.25	15.45	10.8	23.85	18.15	23.85	18.15	2440	382.7	94.8	43.4	998.1	347.9	998.1	347.9
GF01014266S	1633	259	64.7662	-148.275	North America	2619	5	5.1	8.6	147.4	-2.05	8.5	0.195	1334.9	21.25	-22.35	43.6	15.05	-9.55	15.05	-18.35	558.6	121.8	12.9	72	296.9	51.1	296.9	72.5
GF04017595S	5176	298	36.7	112.1	Asia	39459	1	6.6	4.8	87.8	5.65	9.4	0.261	951.4	22.45	-13.55	36	17.35	-7.15	17.35	-7.15	794.2	206.1	5	100.9	497.5	18.5	497.5	18.5
GF01007888S	13821	16	31.28	92.1	Asia	4046	0	7.3	4	39.8	-1.55	15.1	0.395	855.7	14.45	-23.85	38.3	8.95	-12.25	8.95	-12.45	543.3	128.2	3.2	104.7	351.7	13.2	351.7	15.2
GF05026358S	12795	216	50.545	6.33558	Europe	119037	1	4.5	6	115.2	7.45	6.5	0.297	555.4	19.15	-2.65	21.8	1.65	10.25	14.65	0.45	1106.6	112.1	74.4	11	316.5	248.1	263.8	315.6
GF05012365S	6756	301	42.1667	128.1	Asia	28328	1	5.7	5.9	135.8	2.25	8.8	0.204	1220.2	21.85	-21.55	43.4	17.35	-14.05	17.35	-14.05	1315.5	338.2	16.9	90.2	785.2	61.1	785.2	61.1
GF05012460S	6756	301	42.1667	128.1	Asia	33959	1	5.7	5.9	135.8	2.25	8.8	0.204	1220.2	21.85	-21.55	43.4	17.35	-14.05	17.35	-14.05	1315.5	338.2	16.9	90.2	785.2	61.1	785.2	61.1
GF05012927S	8155	194	-37.4881	145.833	Australia	5510	1	5.2	4.8	112.6	9.55	8.8	0.413	430.6	22.15	0.95	21.2	4.15	15.05	15.15	4.15	1263.7	162.3	48.3	33.4	457.8	181.6	202	457.8
GF04010745S	4366	125	27.12	100.17	Asia	1089473	1.0101	6.9	5.4	93.6	1.25	9.8	0.351	690.3	12.65	-15.15	27.8	9.65	-7.95	9.65	-7.95	1765.2	443.9	7.7	101.8	1120	42.3	1120	42.3
GF05019262S	12319	216	50.9349	4.51891	Europe	10470	0	5.6	4.8	52.6	10.55	7.2	0.331	538.1	22.45	0.65	21.8	7.45	6.65	17.55	3.65	820.3	77.4	48.3	11.4	223.6	173.3	218	209.5
GF01014339S	1521	233	42.7929	-121.619	North America	1930	5	6.1	6	82.6	7.55	13.4	0.391	723.8	28.35	-5.85	34.2	-0.45	17.15	17.25	-1.05	726.5	132.7	15.7	60.7	339.9	53.8	61.1	314.5
GF01001819S	5564	40	-32.6197	116.069	Australia	28332	5	6.3	2.3	69.3	15.95	10.8	0.456	445.5	29.85	6.25	23.6	10.65	21.75	21.85	10.65	1115.5	218	14.1	80.2	597	45.8	61.1	597
GF02000653S	4269	209	56.2071	10.5233	Europe	30133	0	5.6	6.5	100.6	8.25	4.4	0.221	559.1	19.25	-0.55	19.8	12.95	3.35	15.55	1.55	699.4	76.2	36.3	20.4	218.2	126.8	209.4	151
GF01000781S	7503	193	-35.103	138.684	Australia	79284	0	5.7	2.8	69.9	14.45	8.4	0.426	374.1	25.85	6.25	19.6	9.75	19.15	19.25	9.75	776	120.7	20.5	56.4	348.7	73	78.9	348.7
GF04015508S	10428	215	58.7297	25.3475	Europe	11141	0	6.1	9.6	102.8	5.75	6.7	0.228	780.6	21.35	-8.15	29.5	15.95	-0.25	15.95	-4.05	793.4	96.4	37	29.6	265.3	123.5	265.3	167.7
GF05022356S	3107	100	46.445	-72.8227	North America	48905	0	5.1	6.8	91.1	5.45	8.6	0.211	1112	24.75	-15.95	40.7	19.15	-8.15	19.15	-9.45	1165.2	118.7	66.7	17.4	345	217.6	345	234.9
GF04019392S	5939	303	29.2576	118.142	Asia	30829	1	4.7	4.4	64.2	14.45	7.9	0.279	725.2	27.85	-0.55	28.4	18.15	10.55	23.45	4.85	2655.3	491	69.1	56.8	1190	283.2	975.6	369.6
GF03006942S	13624	216	46.7344	9.85318	Europe	11743	0	4.8	10.7	93.2	-0.65	9.9	0.326	724.7	13.95	-16.45	30.4	8.45	-8.65	8.45	-10.25	1621.6	211.3	83.6	31.9	604	279.1	604	283.7
GF05001412V	11732	216	51.81	3.86	Europe	2228	0	6.5	5.9	65.4	10.55	4	0.229	482.8	19.75	2.35	17.4	12.05	6.35	16.85	4.55	858.5	91.4	43	20.4	270	159.4	239.3	206.2
GF04011408S	4366	125	27.12	100.17	Asia	779056	1.0101	6.9	5.4	93.6	1.25	9.8	0.351	690.3	12.65	-15.15	27.8	9.65	-7.95	9.65	-7.95	1765.2	443.9	7.7	101.8	1120	42.3	1120	42.3
GF01007566S	11670	246	-30.5611	29.8144	Africa	37568	5	5.6	2.8	37.7	15.85	11.2	0.567	296.5	24.15	4.45	19.7	19.35	11.95	19.35	11.75	1015.1	151.3	22.5	56.3	429.3	74.1	398	87.2
GF05001167V	12714	271	57.1	53.16	Europe	9766	1	5.8	7.6	67.4	3.05	7.4	0.191	1127.8	23.35	-15.35	38.7	17.45	-4.05	17.45	-11.55	553.9	69.2	23.2	34.6	198.5	77.7	198.5	92
GF01001971S	7465	193	-31.3277	138.567	Australia	216860	0	7.7	1.8	32.7	18.75	11.2	0.399	602.7	33.35	5.35	28	10.85	22.95	26.45	10.85	349.3	42	15.5	26	116.1	61.3	80	116.1
GF05005446S	4417	123	22.56	101.18	Asia	7663	4	5.3	3.3	47.1	19.05	9.3	0.484	333	26.85	7.55	19.3	22.25	14.15	22.25	14.15	1908.9	432	19.9	84.3	1075.4	71.4	1075.4	71.4
GF05024763S	1622	64	66.9	-135.233	North America	79054	5	5.4	5.3	131.5	-7.25	7.9	0.163	1488.8	19.85	-28.55	48.4	9.85	-24.65	12.65	-24.65	662.9	113.1	29.1	50.9	281.3	89.2	269.3	89.2
GF04010322S	4411	125	24.533	101.016	Asia	75225	1	5.6	5	69.4	12.45	10.2	0.482	402.2	20.35	-0.85	21.2	16.75	6.65	16.75	6.65	1378.9	273.3	20	78.1	738.9	71.9	738.9	71.9
GF01014870S	10830	215	57.6524	26.495	Europe	4156	5	5.1	12.6	170.3	5.85	6.6	0.224	805.7	21.45	-8.25	29.7	16.25	-0.05	16.25	-4.35	724.1	84.9	33.8	26.5	242.5	116.5	242.5	150.8
GF04001892S	13096	216	47.05	8.71667	Europe	3229	5	4.9	9.9	113.2	4.95	8.4	0.327	641.7	17.95	-7.65	25.6	13.15	-3.25	13.15	-3.25	2514.4	303.3	148.1	26.4	880	475.1	880	475.1
GF01014013S	3815	205	47.375	-94.7147	North America	1035	1	5.9	4.2	48.3	4.55	8.2	0.198	1157.8	24.95	-16.45	41.4	18.85	-11.05	18.85	-11.05	695.4	106.8	16.6	55.7	295.4	56.5	295.4	56.5
GF05012555S	3655	112	44.8	-84.8	North America	20157	1	5.1	8.6	84.6	6.25	9.2	0.247	953.8	25.05	-12.25	37.3	13.15	-5.25	18.25	-6.35	929.4	100	44.3	25.4	298.2	150.4	285.1	163.2
GF05026218S	12632	216	45.08	5.85	Europe	9143	5	6.1	7.7	119.4	6.05	9.5	0.34	674.2	20.15	-7.75	27.9	2.15	14.85	14.85	-2.55	1751.5	178	116.1	12.2	497.4	389.8	389.8	426.7
GF01005712S	1931	211	52.2766	-3.24726	Europe	109522	0	5.5	7	104.5	8.25	6.4	0.356	413.2	17.85	-0.15	18	6.05	12.25	13.75	3.25	1245.6	141.6	74.2	24.1	410.6	234	236.1	374.1
GF05011628S	5919	303	29.2145	118.137	Asia	2151	1	4.9	3.2	47.4	16.45	7.9	0.264	776.3	30.55	0.55	30	20.35	12.35	25.95	6.05	2193.6	414.3	55.9	58.2	992.6	228.8	821.6	298.6
GF03007338S	6798	218	38.0321	128.463	Asia	149384	1	5.3	7.6	83.2	7.85	8.9	0.237	958.3	23.75	-13.75	37.5	19.05	-5.05	19.65	-5.05	2210.1	475.9	46.7	80	1270.8	164	1132.6	164
GF05011106S	3004	97	42.53	-72.19	North America	37662	1	4.6	13.1	228.7	8.45	9.2	0.257	904.8	26.05	-9.75	35.8	19.95	-2.45	19.95	-3.35	1229.8	114.3	88.7	7.8	328.4	276.2	328.4	276.2
GF04011462S	4413	125	24.53	101.02	Asia	809764	1	5.6	5.3	72.9	12.25	10.3	0.482	401.6	20.25	-1.05	21.3	16.55	6.55	16.55	6.55	1403.6	276.3	20.4	77.9	749.7	73.1	749.7	73.1
GF05027769S	6214	303	29.205	119.64	Asia	36569	1	5.4	4.4	61.3	15.55	8.3	0.278	745.6	29.85	-0.15	30	19.05	11.65	24.85	5.75	2082.1	365.5	68.2	46.9	847.5	256.6	726.1	318.4
GF01017216S	12605	216	52.25	5.63	Europe	6767	0.333333	4.3	2.6	94	9.85	6.7	0.313	538	21.55	0.25	21.3	6.75	5.85	16.85	3.05	924.1	87.5	48.7	14.3	255.9	189.5	244.8	232.7
GF05011595S	5882	303	29.2804	118.084	Asia	1310	1	4.8	3.5	53.4	15.75	7.9	0.27	760.1	29.55	0.15	29.4	19.55	11.65	25.05	5.65	2704.9	497.4	70.3	56.3	1206.3	290.1	994	377.5
GF04003513S	8816	208	63.1439	16.37	Europe	546	5	4.7	9.3	204.8	2.85	6.9	0.235	806.7	18.55	-11.05	29.6	13.45	-2.85	13.45	-7.35	663.8	93.7	30.4	36.5	257	99.2	257	119.8
GF01014166S	3444	99	35.9883	-79.0899	North America	2694	5	5.1	3.5	43.2	15.35	9.7	0.319	746.5	30.95	0.55	30.4	24.85	5.55	24.85	5.55	1241.8	127.3	88.1	12.8	363.5	275.7	363.5	275.7
GF05022600S	7159	301	46	130	Asia	64488	1	6.3	5.2	49.4	4.05	10	0.202	1393.7	26.25	-23.15	49.4	20.95	-15.05	20.95	-15.05	605.2	150.3	5.1	99	386.5	18.9	386.5	18.9
GF05006653S	5185	297	23.21	112.32	Asia	62845	1	5.2	3.3	41.6	22.25	7.1	0.322	557.3	31.35	9.35	22	27.65	16.15	28.55	14.55	1701.6	274.6	31.3	62.2	778.4	125.4	719	158.7
GF05006801S	115	206	43.1167	-0.533333	Europe	16694	0	5.2	8.5	122.5	12.55	8.3	0.377	504.4	23.75	1.85	21.9	7.05	19.05	19.05	6.25	1572.3	167.3	89.9	19.4	474.7	291.5	291.5	428.1
GF04012314S	4413	125	24.53	101.02	Asia	325829	1	5.6	5.3	72.9	12.25	10.3	0.482	401.6	20.25	-1.05	21.3	16.55	6.55	16.55	6.55	1403.6	276.3	20.4	77.9	749.7	73.1	749.7	73.1
GF01004902S	5503	304	33.256	115.567	Asia	39983	0	7.9	2	16	15.45	9.7	0.284	898.6	31.15	-3.05	34.2	26.65	3.35	26.65	3.35	935.7	226.1	20	75.8	504.8	74.6	504.8	74.6
GF04010217S	4473	124	21.61	101.57	Asia	647278	4	5	3.2	42.2	22.05	9.4	0.493	326.9	29.75	10.65	19.1	25.25	17.25	25.25	17.25	1887.7	391.9	22.8	81	1030.3	80.7	889.7	80.7
GF01014907S	11368	215	57.9246	27.3258	Europe	4276	5	5.2	10.7	134.7	5.95	6.3	0.21	819.8	21.65	-8.25	29.9	16.55	-0.05	16.55	-4.45	691.5	89.3	32.2	32.6	256.3	104.6	256.3	130.9
GF04011617S	4413	125	24.53	101.02	Asia	637808	1	5.6	5.3	72.9	12.25	10.3	0.482	401.6	20.25	-1.05	21.3	16.55	6.55	16.55	6.55	1403.6	276.3	20.4	77.9	749.7	73.1	749.7	73.1
GF01012680S	7536	51	35.9149	138.798	Asia	15746	1	5.2	6.3	87.3	4.55	8.6	0.259	842.7	19.55	-13.75	33.3	15.05	-6.35	15.05	-6.35	2106.5	356.6	47.2	60.6	974.7	166	974.7	166
GF03004516S	485	222	40.0511	-105.644	North America	22415	5	5.2	5	112.4	-4.45	13.2	0.335	935.3	17.65	-21.75	39.4	-1.15	-15.45	8.45	-15.45	1222.2	137.6	64	27.4	381.1	204.7	380.5	204.7
GF01016312S	3609	112	47.57	-82.85	North America	11967	5	5.3	4.6	60	2.75	9.4	0.225	1086.2	23.15	-18.55	41.7	14.85	-10.45	16.05	-11.85	905.9	101.1	47.3	23.5	283	159.6	281.6	164.8
GF04011266S	4365	125	27.167	100.167	Asia	39913	1.0101	6.8	5.6	97	0.75	9.6	0.344	700.8	12.15	-15.75	27.9	9.25	-7.25	9.25	-8.55	1685.9	425.2	7.3	101.7	1070.3	40.8	1070.3	41.1
GF05011675S	5321	296	26.5336	114.191	Asia	75035	1	5	3.4	50.4	16.65	7.6	0.269	727.6	29.85	1.65	28.2	21.05	8.45	25.55	6.85	2108.6	288.4	57.4	43	828	251.7	697.7	301.3
GF05005479S	4417	123	22.56	101.18	Asia	69061	4	5.3	3.3	47.1	19.05	9.3	0.484	333	26.85	7.55	19.3	22.25	14.15	22.25	14.15	1908.9	432	19.9	84.3	1075.4	71.4	1075.4	71.4
GF05019956S	12616	216	52.0425	5.77472	Europe	8247	1	4.3	2.6	85.3	9.95	6.8	0.314	545.8	21.75	0.25	21.5	4.15	5.95	16.95	2.95	925.3	88.8	49.6	13.8	262.3	193.5	236	240.5
GF01001335S	8376	192	-35.881	149.008	Australia	174997	5	5.5	3.5	69.1	9.85	10.3	0.426	485.7	23.35	-0.75	24.1	12.35	10.05	16.05	3.55	757	77.1	45.7	14.3	220	151	206.9	188.5
GF04011899S	4366	125	27.12	100.17	Asia	724011	1.0101	6.9	5.4	93.6	1.25	9.8	0.351	690.3	12.65	-15.15	27.8	9.65	-7.95	9.65	-7.95	1765.2	443.9	7.7	101.8	1120	42.3	1120	42.3
GF05011757S	5198	297	23.175	112.553	Asia	79568	0	5.2	3.5	36.4	22.55	6.9	0.317	556.4	31.45	9.65	21.8	27.85	16.45	28.85	14.75	2185.8	351.1	38	63.5	1006.6	151.1	942.2	188
GF04001837S	4171	209	51.1302	10.3811	Europe	23931	5	5.3	6.6	93.4	7.75	7.2	0.302	610.8	20.75	-3.15	23.9	14.15	3.45	15.65	-0.05	837	81.5	53.4	13.5	239.7	178.4	232.4	196.3
GF05030110S	2945	228	-41.3523	-71.517	South America	60600	1	5.8	5.3	115.4	7.65	8.4	0.398	433.7	20.15	-0.95	21.1	3.25	13.45	13.45	2.45	1830.3	341.6	49.2	62.3	885.2	179.7	179.7	826.6
GF04016169S	10516	215	58.6916	25.6968	Europe	4457	0	6.3	10.9	99	5.65	6.5	0.222	788.3	21.25	-8.15	29.4	16.05	-0.35	16.05	-4.15	768.3	95.1	34.8	29.8	261.1	118.7	261.1	160.8
GF05026093S	13106	216	46.87	8.76	Europe	38962	0	5.8	8.4	111.6	4.95	8.7	0.316	686.7	18.75	-8.85	27.6	13.75	-3.85	13.75	-3.85	1962.9	220.2	121.3	20.5	639.2	393.6	639.2	393.6
GF01004507S	12580	216	51.2361	5.26389	Europe	1423	1	5	3.7	46.8	10.35	7.1	0.323	551	22.45	0.45	22	4.45	6.45	17.55	3.35	867.6	83.4	49.6	11.8	240	186.3	226.7	225.6
GF05020182S	9532	208	55.9886	21.0764	Europe	1743	0	6.2	8.3	98	7.75	5.4	0.219	688.6	21.05	-3.75	24.8	8.55	2.05	16.75	-0.65	807.9	98.8	33.5	31.4	277.3	123.8	227.8	177.3
GF04011971S	4473	124	21.61	101.57	Asia	314114	4	5	3.2	42.2	22.05	9.4	0.493	326.9	29.75	10.65	19.1	25.25	17.25	25.25	17.25	1887.7	391.9	22.8	81	1030.3	80.7	889.7	80.7
GF04016327S	10018	215	58.909	23.6384	Europe	12521	1	6	9.3	104.9	6.35	3.2	0.132	712.9	18.85	-5.35	24.2	12.55	3.65	15.85	-2.25	724.7	90.9	31.9	34.4	257.2	103.6	217.9	131.6
GF05023431S	3563	99	35.553	-80.653	North America	31375	0	5.4	2.8	38.9	15.45	10.1	0.325	756.6	31.35	0.25	31.1	25.15	6.85	25.15	5.55	1220.3	123.5	86.6	11.1	352.1	276.7	352.1	280.7
GF03005668S	6367	207	50.2383	12.6584	Europe	6278	5	6.3	11.8	74.1	7.05	7.4	0.281	694.8	20.95	-5.35	26.3	15.95	2.45	15.95	-1.95	875.2	98	51.8	16.4	267.5	181.4	267.5	208.3
GF01016995S	2703	267	18.2963	-65.8391	North America	9490	0	4.9	5.8	91.5	23.35	4.4	0.572	125.3	26.95	19.35	7.6	24.05	21.65	24.75	21.65	2844.5	292.1	131.8	23.6	863.8	457.3	834.1	457.3
GF01014657S	6361	208	62.6148	12.6246	Europe	3290	5	5	9.8	210.9	0.85	6.1	0.23	713.7	14.85	-11.65	26.5	10.55	-4.25	10.55	-7.85	980.7	133	48.8	31.5	359.1	155.5	359.1	194.3
GF04009330S	4366	125	27.12	100.17	Asia	641521	1.0101	6.9	5.4	93.6	1.25	9.8	0.351	690.3	12.65	-15.15	27.8	9.65	-7.95	9.65	-7.95	1765.2	443.9	7.7	101.8	1120	42.3	1120	42.3
GF04009096S	4413	125	24.53	101.02	Asia	899802	1	5.6	5.3	72.9	12.25	10.3	0.482	401.6	20.25	-1.05	21.3	16.55	6.55	16.55	6.55	1403.6	276.3	20.4	77.9	749.7	73.1	749.7	73.1
GF05001491V	9784	248	-33.98	22.61	Africa	12771	5	6	3.6	72.6	16.95	7	0.505	243.6	23.95	10.05	13.9	17.75	14.65	20.15	13.95	702.1	77.1	39.3	20.6	216.1	130.5	181.4	143.2
GF01000390S	3208	97	42.4751	-73.3379	North America	70538	1	4.3	15.5	207.1	7.05	9	0.261	887.1	23.85	-10.75	34.6	16.15	-3.65	18.25	-4.55	1324.2	140	83.6	14.7	386	264.4	383.4	269.5
GF01016540S	1607	225	54.35	-122.61	North America	12299	0	5.4	7	24.4	3.75	9.7	0.28	889.3	21.85	-12.85	34.7	3.55	-1.05	14.95	-7.95	851.7	94.4	47.3	21.4	258	146	229.4	207.9
GF01004877S	265	211	53.5374	-1.85775	Europe	7527	5	4.7	9.6	226	7.35	5.9	0.341	413	16.65	-0.75	17.4	5.25	11.35	12.85	2.35	1492.6	155.1	92.6	17.1	458.2	303.4	336.4	407
GF04015701S	10402	215	58.6589	25.2588	Europe	566	1	5.7	9.4	109	5.85	6.7	0.228	782.4	21.45	-8.05	29.5	16.05	-0.25	16.05	-3.95	815	97.2	38	29.3	269.8	127.6	269.8	174.3
GF04015356S	11307	215	58.2676	27.2916	Europe	6743	1	5.6	10.9	106.9	6.05	5.2	0.178	822.8	21.25	-7.65	28.9	16.85	-0.25	16.85	-4.25	698.6	94	31	34	260.2	102.6	260.2	130.4
GF05024627S	4775	298	31.62	107.25	Asia	82758	1	6.1	3.6	41.2	15.65	7.8	0.273	735	28.55	0.05	28.5	24.95	5.95	24.95	5.95	1428.1	296.5	15.2	75.2	709.6	58.3	709.6	58.3
GF05013734S	8154	194	-37.6507	145.831	Australia	50114	1	5.1	4.3	110.6	11.55	8.6	0.421	404.6	23.65	3.35	20.3	7.15	16.65	16.85	6.45	1337	162.8	51	29	455.4	203.6	226.2	452.3
GF04011304S	4413	125	24.53	101.02	Asia	193272	1	5.6	5.3	72.9	12.25	10.3	0.482	401.6	20.25	-1.05	21.3	16.55	6.55	16.55	6.55	1403.6	276.3	20.4	77.9	749.7	73.1	749.7	73.1
GF01005820S	1430	221	37.9165	-119.268	North America	41649	10	5.4	4.4	76.4	0.25	10.9	0.339	768.3	19.25	-12.95	32.2	-8.45	10.65	10.75	-8.45	1421	249.4	31.8	69.8	700.8	98.8	105.2	700.8
GF04012882S	4413	125	24.53	101.02	Asia	621512	1	5.6	5.3	72.9	12.25	10.3	0.482	401.6	20.25	-1.05	21.3	16.55	6.55	16.55	6.55	1403.6	276.3	20.4	77.9	749.7	73.1	749.7	73.1
GF05028066S	5782	299	42.24	117.15	Asia	1987	1	7.5	3.5	23.2	2.35	11.1	0.244	1244.4	23.15	-22.15	45.3	17.35	-14.55	17.35	-14.55	507.1	134.5	2.8	102.4	325.5	11.1	325.5	11.1
GF05013656S	8147	194	-37.6507	145.821	Australia	63223	1	5.1	4.6	114.9	10.75	8.6	0.422	403	22.85	2.55	20.3	6.35	15.85	15.95	5.65	1355.7	164.3	52.1	28.7	460.3	207.5	230.5	456.9
GF05028085S	6537	301	42.42	122.3	Asia	89428	0	7.7	2.6	11.5	8.55	10.5	0.237	1235.9	28.55	-15.95	44.5	23.45	-8.15	23.45	-8.15	501.4	139.9	2.8	104	331.3	8.7	331.3	8.7
GF04005537S	235	211	51.78	-1.32	Europe	19845	0	6.1	6.2	71.6	10.15	6.8	0.35	451	20.75	1.45	19.3	7.65	6.55	16.15	4.65	692.3	73.3	43.2	15.5	210.4	146.7	153.5	172.5
GF05024572S	10048	210	68.754	23.734	Europe	982	5	5.2	9.2	179.8	-1.15	5.7	0.186	890.3	15.15	-15.45	30.6	11.05	-7.65	11.05	-11.85	586.7	99.5	26.1	50	257.4	81	257.4	85.2
GF01001124S	7939	194	-39.8644	143.891	Australia	196665	0	6.1	4.7	120.6	13.65	2.9	0.338	186.8	18.75	10.25	8.5	11.65	16.25	16.25	11.55	920	127.1	36.5	39.3	362.3	125.6	125.6	335.5
GF01013689S	7742	208	59.5296	14.5392	Europe	1149	5	4.6	6.9	133.6	5.15	5.4	0.21	704.7	19.05	-6.45	25.5	13.45	-0.35	14.55	-3.55	962.6	102.4	53.5	23	294.5	164.5	293.2	204.7
GF05024871S	4389	123	22.17	100.68	Asia	35898	4	5.2	2.7	40	23.15	10.6	0.492	346.4	32.05	10.55	21.5	26.55	18.05	26.55	18.05	1445.3	278.4	14.6	74.8	732.1	52.5	667.7	52.5
GF05025912S	12857	216	47.05	7.48	Europe	14890	0	5.7	7.5	65.9	9.65	8.6	0.333	636.8	22.85	-3.05	25.9	16.35	2.85	17.95	1.55	1207.4	120	75.9	13.9	349.4	253.2	346.9	264.8
GF04011053S	4473	124	21.61	101.57	Asia	476089	4	5	3.2	42.2	22.05	9.4	0.493	326.9	29.75	10.65	19.1	25.25	17.25	25.25	17.25	1887.7	391.9	22.8	81	1030.3	80.7	889.7	80.7
GF01005794S	1471	221	37.8126	-119.913	North America	14612	5	5.9	2.7	77.8	11.65	13.1	0.421	677.5	29.65	-1.45	31.1	3.75	20.75	20.75	3.75	1390.5	250.8	4	79.7	709.4	28.6	31.6	709.4
GF04000224S	3003	97	42.4836	-72.1875	North America	2520	1	4.8	13.7	202.8	8.55	9.1	0.255	901.9	26.15	-9.55	35.7	20.05	-2.35	20.05	-3.15	1211.7	112.6	87.2	7.9	324.3	271	324.3	271.1
GF05006537S	9507	210	64.3154	20.5768	Europe	48244	5	4.5	9.8	221.3	2.85	6.3	0.21	841.3	19.15	-10.75	29.9	12.65	-3.35	14.15	-7.55	788.1	96	35.3	28.3	263.9	129.3	253.4	165.7
GF01000999S	5574	40	-32.5659	116.119	Australia	81225	5	6.3	2.1	68.4	16.35	10.9	0.458	442.9	30.25	6.55	23.7	11.05	22.05	22.15	11.05	1052.2	206.5	14.1	79.4	561.1	45.4	60.7	561.1
GF04016056S	10186	215	59.0828	24.2734	Europe	5850	0	6	9.8	100.6	5.85	6.1	0.217	750	20.85	-7.45	28.3	15.75	4.55	15.75	-3.35	745.4	92.4	34.5	30.4	247.9	114.7	247.9	158.4
GF04016318S	11245	215	57.9528	27.1235	Europe	2926	1	5.2	13.1	125.5	5.75	6.5	0.217	816	21.65	-8.35	30	16.45	-0.15	16.45	-4.45	717.7	92.1	33.1	32.2	264.2	108.5	264.2	136.8
GF04010831S	4473	124	21.61	101.57	Asia	185160	4	5	3.2	42.2	22.05	9.4	0.493	326.9	29.75	10.65	19.1	25.25	17.25	25.25	17.25	1887.7	391.9	22.8	81	1030.3	80.7	889.7	80.7
GF04015677S	6844	207	49.1202	13.2423	Europe	14744	1	4.9	10	111.6	6.05	7.8	0.297	686.3	19.75	-6.45	26.2	14.85	1.35	14.85	-2.75	1204.7	136.9	65.1	18.1	372.7	245.7	372.7	298
GF04016769S	11336	215	58.2803	27.3126	Europe	5698	1	5.5	11	133.1	6.05	5.1	0.176	826.3	21.25	-7.65	28.9	16.95	-0.25	16.95	-4.15	702.2	94.6	31.1	34	261.5	102.9	261.5	130.9
GF05013103S	12957	13	29.4206	79.5689	Asia	33422	5	5.6	6.4	91.6	13.25	10.3	0.417	518.4	23.95	-0.75	24.7	17.85	9.55	18.75	5.85	2054.1	621.9	13.7	116.2	1461.8	99.2	904.4	149.8
GF04011137S	4366	125	27.12	100.17	Asia	273873	1.0101	6.9	5.4	93.6	1.25	9.8	0.351	690.3	12.65	-15.15	27.8	9.65	-7.95	9.65	-7.95	1765.2	443.9	7.7	101.8	1120	42.3	1120	42.3
GF01001673S	7496	193	-35.0982	138.678	Australia	69034	0	5.9	3	71.5	14.65	8.2	0.427	370.5	25.85	6.65	19.2	9.95	19.35	19.45	9.95	781.4	121.5	20.6	56.4	350.9	73.5	79.3	350.9
GF01005631S	2139	211	53.2493	-4.3246	Europe	61794	3.33333	5.9	6.2	87.2	10.35	5.1	0.33	369.8	18.45	2.95	15.5	8.65	11.45	15.25	5.95	1145.1	134.8	67.9	24.2	389.4	211.7	236.3	309.5
GF05011384S	5905	303	29.2388	118.124	Asia	1911	1	4.8	3.6	47.9	15.85	8	0.269	760.1	29.65	0.15	29.5	19.65	11.75	25.15	5.75	2304.1	435.3	58.4	58.1	1040.3	240.5	866.9	312.9
GF03001653S	12853	227	60.55	7.41667	Europe	1583	0	5.5	8.66667	206.2	-3.75	5.2	0.221	632.2	8.45	-15.15	23.6	-3.95	-1.05	5.15	-10.95	2584.4	290.1	118.9	26.1	801.4	397.7	584.4	757.5
GF05018636S	3651	112	45.4	-84.4	North America	54676	1	5.4	6.8	68.8	6.55	8.8	0.233	969.6	25.55	-12.05	37.6	13.95	-5.45	18.75	-6.05	822.4	94.4	38.4	27	275.6	130.1	249.9	141.6
GF01016394S	3819	1	31.11	-95.15	North America	20520	5	5.2	2.8	39.5	19.45	9.8	0.348	666.3	34.05	5.95	28.1	15.05	27.15	27.65	10.55	1300.5	135.4	82	15.9	370.3	268.4	308.7	322.4
GF01016632S	1607	225	54.35	-122.61	North America	17274	0	5.4	7	24.4	3.75	9.7	0.28	889.3	21.85	-12.85	34.7	3.55	-1.05	14.95	-7.95	851.7	94.4	47.3	21.4	258	146	229.4	207.9
GF05025517S	9577	248	-31.1313	21.6079	Africa	79685	0	7.9	0.5	6.2	16.55	13.9	0.494	549.8	30.95	2.75	28.2	20.15	9.25	23.45	9.25	214.7	39.3	7.4	51.2	93.3	25.6	69.4	25.6
GF05010124S	4616	125	25.4	102.92	Asia	66038	1	5.8	4.6	63	11.75	9.2	0.456	440.2	19.35	-0.85	20.2	16.65	5.55	16.65	5.55	1476.2	299.9	22.8	82.2	826.7	76.5	826.7	76.5
GF04005377S	8545	208	60.9667	15.8	Europe	1470	5	4.6	9.1	208.8	4.15	6	0.218	761.6	19.35	-8.35	27.7	14.25	-1.45	14.25	-5.35	753.2	97	36.8	32	276.1	117.9	276.1	138.2
GF04016703S	10644	215	58.6109	26.1956	Europe	4722	1	6.1	11.3	113	5.75	6.3	0.213	800.9	21.35	-8.25	29.6	16.25	-0.25	16.25	-4.25	709.8	91.1	30.7	30.7	248.5	107.6	248.5	143.4
GF04009647S	4473	124	21.61	101.57	Asia	409191	4	5	3.2	42.2	22.05	9.4	0.493	326.9	29.75	10.65	19.1	25.25	17.25	25.25	17.25	1887.7	391.9	22.8	81	1030.3	80.7	889.7	80.7
GF05020088S	9532	208	55.9886	21.0764	Europe	804	0	6.2	8.3	98	7.75	5.4	0.219	688.6	21.05	-3.75	24.8	8.55	2.05	16.75	-0.65	807.9	98.8	33.5	31.4	277.3	123.8	227.8	177.3
GF01000864S	8601	192	-33.6125	150.721	Australia	107479	0	5.4	2.4	34.3	17.25	10.4	0.465	410.3	28.45	6.05	22.4	21.85	12.85	22.25	11.65	926.5	137.5	40.7	35	340.5	135.8	325.5	150.3
GF05000591V	12457	258	43.04	42.73	Europe	13995	1	5.5	7.1	114.1	5.55	8.8	0.282	826.4	20.85	-10.45	31.3	13.45	-3.65	16.05	-5.05	1074.2	105.5	62	12.2	297.3	225.4	293.6	229.8
GF04016263S	11350	215	58.2759	27.3218	Europe	3462	1	5.5	11.1	126.8	6.05	5.1	0.175	825.4	21.25	-7.65	28.9	16.95	-0.25	16.95	-4.15	703.5	94.8	31.1	34.1	262.1	103	262.1	131.1
GF04013142S	4366	125	27.12	100.17	Asia	254962	1.0101	6.9	5.4	93.6	1.25	9.8	0.351	690.3	12.65	-15.15	27.8	9.65	-7.95	9.65	-7.95	1765.2	443.9	7.7	101.8	1120	42.3	1120	42.3
GF04016663S	9732	215	58.9336	22.3906	Europe	3121	0	5.65	8.95	105.55	6.85	4	0.165	684.5	19.65	-4.75	24.4	12.55	4.35	15.95	-1.45	645.9	74.8	31.4	27.5	207.4	102.9	188.9	127.3
GF05032086S	9540	210	67.6424	21.2302	Europe	10173	5	4.7	8.9	221.2	0.55	6.3	0.199	908.3	17.05	-14.45	31.5	12.65	-5.65	12.65	-10.75	769.8	134.6	34.9	45.2	324.8	110.1	324.8	123.8
GF04017153S	10297	215	59.0616	24.7597	Europe	1911	0	6.4	9.3	107.9	5.65	6.6	0.227	768.2	21.15	-8.05	29.2	15.85	4.75	15.85	-3.85	779.5	94.6	35.7	29.5	256.8	121.5	256.8	168.4
GF04016957S	10830	215	57.6524	26.495	Europe	1014	5	5.1	12.6	170.3	5.85	6.6	0.224	805.7	21.45	-8.25	29.7	16.25	-0.05	16.25	-4.35	724.1	84.9	33.8	26.5	242.5	116.5	242.5	150.8
GF05031817S	9029	208	60.2912	17.0998	Europe	14200	5	4.6	9.2	154.2	5.75	6.5	0.231	739.4	21.35	-6.65	28	15.65	0.15	15.65	-3.35	685.4	90.8	32.8	30.5	242.4	110.7	242.4	132.5
GF01016681S	1491	261	50.85	-120.42	North America	6030	5	6.2	4.5	40.4	4.05	10.2	0.302	821.6	22.65	-10.95	33.6	12.55	-0.75	14.75	-6.35	608.2	76.8	31.2	24	196.6	103.1	185.8	132.4
GF04009014S	4365	125	27.167	100.167	Asia	32198	1.0101	6.8	5.6	97	0.75	9.6	0.344	700.8	12.15	-15.75	27.9	9.25	-7.25	9.25	-8.55	1685.9	425.2	7.3	101.7	1070.3	40.8	1070.3	41.1
GF01019501S	5288	297	24.4994	113.56	Asia	17828	1	6	2.4	27.9	21.35	7.6	0.297	647.4	31.95	6.55	25.4	24.95	18.35	28.85	12.45	1919.8	309.9	47.7	57.6	873.3	157.1	664.1	255.2
GF04001826S	4176	209	51.2149	10.3912	Europe	56018	0	6	7.5	67.5	8.25	7.2	0.297	629.5	21.45	-2.85	24.3	14.85	3.95	16.45	0.25	695.5	67.9	43.7	14	201.6	147.6	195.4	161.7
GF04012970S	4473	124	21.61	101.57	Asia	228306	4	5	3.2	42.2	22.05	9.4	0.493	326.9	29.75	10.65	19.1	25.25	17.25	25.25	17.25	1887.7	391.9	22.8	81	1030.3	80.7	889.7	80.7
GF03000764S	13038	216	46.57	8.37844	Europe	61855	0	5.5	9.2	146.4	1.55	7.9	0.289	688.6	15.45	-11.75	27.2	8.25	-6.05	10.45	-7.15	2312.8	235.1	146.5	11.8	634.6	487.2	607	491
GF05031775S	9391	208	53.2484	19.9073	Europe	6213	0	5.4	11.6	90.3	7.65	7	0.26	728.8	22.25	-4.75	27	16.95	2.65	16.95	-1.65	588.3	79	29.5	30.5	213.6	98.3	213.6	111.5
GF04001685S	13476	216	48.4057	9.46765	Europe	31930	1	5.8	7.5	86.2	7.45	8	0.316	634.8	20.65	-4.55	25.2	14.05	0.35	15.65	-0.65	943.7	106.1	53.3	22	310.6	178.8	298.3	189.4
GF04000435S	12305	216	50.8151	4.4643	Europe	47638	1	4.7	5.5	72	10.15	7.1	0.329	532.3	21.95	0.35	21.6	4.45	6.25	17.05	3.35	875.5	82.3	52.5	10.9	237.3	187.5	232.3	224
GF04000910S	9281	210	68.3281	18.849	Europe	532	10	5.3	8.8	197.8	-0.35	4.9	0.174	783.1	13.95	-13.85	27.8	9.45	-2.15	10.25	-9.65	772.3	111.1	34.2	31.9	270.7	121.7	259	189.7
GF04013456S	4365	125	27.167	100.167	Asia	24372	1.0101	6.8	5.6	97	0.75	9.6	0.344	700.8	12.15	-15.75	27.9	9.25	-7.25	9.25	-8.55	1685.9	425.2	7.3	101.7	1070.3	40.8	1070.3	41.1
GF04012428S	4366	125	27.12	100.17	Asia	439668	1.0101	6.9	5.4	93.6	1.25	9.8	0.351	690.3	12.65	-15.15	27.8	9.65	-7.95	9.65	-7.95	1765.2	443.9	7.7	101.8	1120	42.3	1120	42.3
GF01001229S	7872	193	-34.0189	140.709	Australia	127267	0	8.1	1	14.5	18.05	11.3	0.442	515.7	31.95	6.45	25.5	11.35	21.65	24.65	11.35	247.6	25.7	11.3	23.9	76.1	39.8	56	76.1
GF01012373S	1638	295	68.38	-149.34	North America	87435	20	6.1	13.1	305.4	-7.85	5.8	0.15	1209	14.55	-24.25	38.8	9.25	-16.75	9.25	-20.75	404.3	87.5	9.8	79.1	229.5	37.8	229.5	50
GF01000969S	8350	192	-35.4239	148.797	Australia	52904	2	5.3	3.5	77	8.75	10.2	0.421	502.5	22.25	-2.05	24.3	2.25	9.05	15.15	2.25	1021.6	106.3	57.9	18.1	310.4	195.6	233.2	310.4
GF05000864V	1838	282	74.46	-20.69	North America	9444	0	6.4	9	199.4	-11.45	4.3	0.149	949.1	3.95	-24.65	28.6	-21.35	-7.25	2.05	-21.65	290.5	36.8	8.1	34.4	96.8	39.4	61.8	90
GF05020030S	12616	216	52.0425	5.77472	Europe	16886	1	4.3	2.6	85.3	9.95	6.8	0.314	545.8	21.75	0.25	21.5	4.15	5.95	16.95	2.95	925.3	88.8	49.6	13.8	262.3	193.5	236	240.5
GF01006330S	4764	302	29.48	106.73	Asia	11361	0	5.9	3.8	44.4	17.85	7	0.26	697.3	30.65	3.65	27	24.75	8.65	26.65	8.65	1162.5	193.3	21.5	62.6	542	73.9	518.1	73.9
GF04009179S	4413	125	24.53	101.02	Asia	897929	1	5.6	5.3	72.9	12.25	10.3	0.482	401.6	20.25	-1.05	21.3	16.55	6.55	16.55	6.55	1403.6	276.3	20.4	77.9	749.7	73.1	749.7	73.1
GF04010909S	4366	125	27.12	100.17	Asia	578920	1.0101	6.9	5.4	93.6	1.25	9.8	0.351	690.3	12.65	-15.15	27.8	9.65	-7.95	9.65	-7.95	1765.2	443.9	7.7	101.8	1120	42.3	1120	42.3
GF03009348S	6542	75	50.9897	122.433	Asia	32465	5	6	13.5	109.5	-3.05	10.7	0.212	1509.2	21.35	-29.35	50.7	15.45	-23.15	15.45	-23.15	588.7	154.2	4.5	106.1	400.7	18.2	400.7	18.2
GF05007355S	5441	304	31.53	115.25	Asia	20838	1	6	2.9	30.7	15.65	8.4	0.259	867.2	30.85	-1.45	32.3	26.45	5.85	26.45	4.05	1540	300.5	30.9	60.3	731.8	146.3	731.8	148.8
GF04017284S	9824	215	58.4745	22.8236	Europe	860	1	6	9	104.6	6.85	5.1	0.192	717.2	20.85	-5.45	26.3	16.45	0.35	16.45	-1.75	603.1	69.8	31.1	26.6	194.9	98.6	194.9	113.2
GF03006996S	13653	216	46.7365	9.8571	Europe	23362	0	4.8	10.7	93.2	-0.65	9.9	0.326	724.7	13.95	-16.45	30.4	8.45	-8.65	8.45	-10.25	1621.6	211.3	83.6	31.9	604	279.1	604	283.7
GF05017651S	1110	222	37.5912	-106.728	North America	149564	5	6.2	4.5	80.3	3.45	13	0.393	716.5	20.95	-12.05	33	12.35	6.65	12.75	-5.55	600.2	89.1	29.9	33.3	222.6	110.9	192.6	115.3
GF05000249V	1836	240	64.23	-20.63	Europe	11260	20	5.8	7.4	189.8	3.85	5.3	0.275	478.8	13.85	-5.55	19.4	-1.35	9.05	10.65	-1.35	1726.7	174.1	100.9	17.9	512.2	320.2	358.9	512.2
GF03005581S	7932	194	-37.3155	143.144	Australia	73896	1	6	3.7	75.2	12.55	9.3	0.435	413	25.35	3.95	21.4	7.45	17.95	17.95	7.45	695.5	84.5	33.1	27.4	234.6	112.6	126.7	234.6
GF04003115S	4673	123	23.4689	103.512	Asia	734539	1	5.9	3.7	43.3	14.65	8.3	0.455	404.9	21.85	3.65	18.2	19.05	8.85	19.05	8.85	1431.9	282	19.6	74.9	744	68.5	744	68.5
GF03009275S	5972	296	27.07	118.28	Asia	13137	1	5.3	2.4	40.7	20.05	9	0.299	711.8	34.35	4.25	30.1	23.55	16.35	28.75	10.65	1682.4	292	46	57.2	766.9	165.9	553.2	231.4
GF01014991S	11317	215	58.2812	27.2993	Europe	5229	1	5.6	10.9	108.5	6.05	5.1	0.178	824	21.25	-7.65	28.9	16.85	-0.25	16.85	-4.25	699.1	94.1	31	34	260.4	102.6	260.4	130.3
GF05000742V	7189	301	43.1	131.56	Europe	7854	1	5.6	6.4	86.8	5.25	6.3	0.161	1101.6	22.55	-16.45	39	18.25	-9.75	18.75	-9.75	965.2	193.9	15.2	76.9	505.5	51.5	501.5	51.5
GF01016441S	1489	261	50.88	-120.35	North America	4922	5	6.3	4.6	39.4	5.05	10.1	0.297	835	23.65	-10.25	33.9	13.65	0.35	15.85	-5.55	535.5	64	29	21.6	162.7	93.9	152.7	124.2
GF05000043V	3259	8	4.88	-75.18	South America	10792	0	5.5	6.2	119.9	11.15	8.2	0.86	21.3	15.95	6.45	9.5	11.45	11.05	11.45	10.95	2549.4	322.1	119.9	32.2	848.9	429.5	848.9	524
GF04004738S	4568	302	29.6081	102.097	Asia	15964	1	5.8	6.2	77.6	11.15	8	0.324	557	20.55	-4.05	24.6	17.65	3.35	17.65	3.35	2097.9	373.3	12.2	77.3	1076.5	57	1076.5	57
GF04004995S	6577	75	51.7	124.333	Asia	55739	5	5.7	11.4	94.1	-2.25	11.2	0.213	1546.4	22.65	-29.95	52.6	16.65	-22.85	16.65	-22.85	621.5	163.7	4.1	103.4	414.3	18.9	414.3	18.9
GF01019014S	4406	300	34.85	100.817	Asia	68595	0	7.3	4.9	66.3	0.25	13.1	0.375	767.9	14.75	-20.05	34.8	9.55	-8.95	9.55	-9.95	733.3	157.2	3.5	92.1	423	14.9	423	16.3
GF04013521S	4413	125	24.53	101.02	Asia	96248	1	5.6	5.3	72.9	12.25	10.3	0.482	401.6	20.25	-1.05	21.3	16.55	6.55	16.55	6.55	1403.6	276.3	20.4	77.9	749.7	73.1	749.7	73.1
GF02001059S	7139	307	31.31	130.46	Asia	44806	1	5.2	3.4	44.9	17.85	5.7	0.236	645.5	29.15	4.95	24.2	23.25	11.45	26.25	9.55	2716	513.3	100.1	51.4	1133.2	332.1	863	336.1
GF05013209S	5060	204	54.3664	110.147	Asia	9713	40	5.8	11.3	143.8	-4.15	9	0.184	1433.4	20.75	-28.25	49	14.65	-19.95	14.65	-22.55	529.4	115.3	7.9	76.1	283.8	30.4	283.8	53.4
GF01001555S	8381	192	-35.8748	149.012	Australia	124010	5	5.6	3.1	63.8	10.25	10.3	0.426	485.1	23.85	-0.35	24.2	12.75	10.45	16.45	3.95	757.9	77.4	45.8	14.4	220.5	151.3	207.8	188.1
GF03005689S	6366	207	50.2319	12.6401	Europe	7064	5	6.2	11.7	86.9	6.95	7.4	0.282	692.5	20.85	-5.35	26.2	15.85	2.35	15.85	-1.95	855.9	95.9	50.7	16.4	261.3	177.3	261.3	203.4
GF01005513S	1977	211	52.0952	-3.38817	Europe	95759	0	5.3	6.8	100.4	8.25	6.3	0.352	414.2	17.85	-0.05	17.9	6.05	13.75	13.75	3.15	1396.2	162.4	77.1	26.5	472.7	251.9	251.9	429.1
GF03009315S	6501	75	50.9427	121.495	Asia	28064	5	5.9	12.6	116	-3.15	11.2	0.211	1558.7	21.65	-31.55	53.2	15.75	-24.15	15.75	-24.15	524.4	131.2	5	102.2	347.1	19.4	347.1	19.4
GF03002027S	3634	101	35.6967	-83.5077	North America	45850	1	5	4.2	70.4	13.25	10.2	0.339	731.7	27.95	-2.05	30	3.45	18.45	22.45	3.45	1320.8	137.5	70.9	15.7	383	257.7	338.9	383
GF04010011S	4473	124	21.61	101.57	Asia	430253	4	5	3.2	42.2	22.05	9.4	0.493	326.9	29.75	10.65	19.1	25.25	17.25	25.25	17.25	1887.7	391.9	22.8	81	1030.3	80.7	889.7	80.7
GF05022376S	3063	100	46.699	-72.6303	North America	42313	0	5	5.4	89.6	4.75	8.9	0.217	1112.1	24.25	-16.95	41.2	18.45	-8.85	18.45	-10.25	1180.5	126.3	64.6	20.3	361.1	214.7	361.1	232.2
GF01019085S	13929	300	34.8667	98.25	Asia	80423	3	7.8	2.5	29.5	-4.15	14.8	0.368	906.3	13.75	-26.35	40.1	7.25	-15.05	7.25	-15.45	450.3	91.8	4.7	88.7	258.9	15.7	258.9	17.9
GF03006486S	5100	304	28.85	110.45	Asia	19938	1	5.8	5.4	43.9	15.95	7	0.238	784.5	29.35	-0.05	29.4	23.85	5.45	25.65	5.45	1928.9	319.9	43.5	57.1	897.5	186.8	787.9	186.8
GF05000279V	1567	233	42.74	-121.97	North America	8323	5	6.3	5.2	86.2	7.55	11.9	0.369	707.7	27.55	-4.85	32.4	0.05	17.15	17.15	-0.55	887.1	169.5	15.3	66.6	434.5	55.7	55.7	399.5
GF01012148S	10166	215	61.51	24.17	Europe	17091	5	4.6	11.9	229	4.35	5.2	0.176	811.5	19.85	-9.45	29.3	15.05	-2.15	15.05	-5.85	706.8	91.3	33.8	32.1	251.2	106.3	251.2	140.4
GF05000443S	9195	19	-18.2	178.11	Australia	33093	1	5	3.6	57.4	24.35	3.8	0.482	138.7	28.55	20.65	7.9	26.15	22.75	26.15	22.55	2642.2	336.6	113.9	33.8	923.7	396.6	923.7	408.3
GF01004898S	5851	299	36.9467	117.719	Asia	53788	0	7.7	1.4	11.1	13.85	11	0.286	1015.6	31.65	-6.75	38.4	26.25	0.05	26.25	0.05	590.4	162.5	5.7	102.8	379	21.8	379	21.8
GF04006446S	6636	218	33.478	126.728	Asia	21149	1	5.2	4	61.4	14.55	3.4	0.143	687.3	26.45	2.95	23.5	23.75	5.95	23.75	5.95	2209.6	388.6	61.2	58.6	1027.9	231.6	1027.9	231.6
GF01012177S	10166	215	61.51	24.17	Europe	2017	5	4.6	11.9	229	4.35	5.2	0.176	811.5	19.85	-9.45	29.3	15.05	-2.15	15.05	-5.85	706.8	91.3	33.8	32.1	251.2	106.3	251.2	140.4
[truncated: 37,165 more rows]

## Sheet: TableS3
Table S3. Evaluation of model fit in testing set in terms of root mean square error (RMSE), sperman correlation and % of observed values within the prediction inter-quartile range (IQR).
	Location						Sample
	Richness			Rel. Abund			Richness			Rel. Abund
	RMSE	Spearman rs	% predictions within IQR	RMSE	Spearman rs	% predictions within IQR	RMSE	Spearman rs	% predictions within IQR	RMSE	Spearman rs	% predictions within IQR
ZIP model	1.44	0.69	56	-	-	-	1.53	0.64	78	-	-	-
Hmsc model	1.32	0.74	61	-	-	-	1.44	0.7	82	-	-	-
ZIB model	-	-	-	0.005	0.67	73	-	-	-	0.005	0.64	73
